# Supplementary material for: Feeding the world's largest fish: highly variable whale shark residency patterns at a provisioning site in the Philippines
Source: R Soc Open Sci. 2017 Sep 27;4(9):170394. doi: 10.1098/rsos.170394 (PMC5627090; doi:10.1098/rsos.170394)
Supplement: Sample code and data [file rsos170394supp2.zip]

Archive with 4 entries (3 files):
- test.a_Y1_frequent_thresh30avg FINAL.R
- Y1_frequent_data_thresh30avg.txt
- __MACOSX/
- __MACOSX/._Y1_frequent_data_thresh30avg.txt
