# Supplementary material for: Feeding the world's largest fish: highly variable whale shark residency patterns at a provisioning site in the Philippines
Source: R Soc Open Sci. 2017 Sep 27;4(9):170394. doi: 10.1098/rsos.170394 (PMC5627090; doi:10.1098/rsos.170394)
Supplement: Sample code and data [file rsos170394supp2.zip › Y1_frequent_data_thresh30avg.txt]

S1	S2	S3	S4	S6	S8	S11	S18	S28	S37	S42	S43	S50	S57	S60	S61	S66	S76	S95	S104
1	1	0	1	0	0	0	0	0	0	0	0	0	0	0	0	0	0	0	0
1	1	1	1	1	0	0	0	0	0	0	0	0	0	0	0	0	0	0	0
1	1	1	1	1	1	0	0	0	0	0	0	0	0	0	0	0	0	0	0
1	1	0	1	1	1	0	0	0	0	0	0	0	0	0	0	0	0	0	0
1	1	0	1	1	1	0	0	0	0	0	0	0	0	0	0	0	0	0	0
1	1	0	1	1	1	1	0	0	0	0	0	0	0	0	0	0	0	0	0
1	1	0	1	1	0	0	0	0	0	0	0	0	0	0	0	0	0	0	0
1	1	0	1	0	0	0	0	0	0	0	0	0	0	0	0	0	0	0	0
1	1	0	1	1	1	0	0	0	0	0	0	0	0	0	0	0	0	0	0
1	1	0	0	1	1	0	0	0	0	0	0	0	0	0	0	0	0	0	0
1	1	0	0	1	1	0	0	0	0	0	0	0	0	0	0	0	0	0	0
1	1	1	0	1	1	0	0	0	0	0	0	0	0	0	0	0	0	0	0
1	0	0	0	1	1	0	0	0	0	0	0	0	0	0	0	0	0	0	0
1	1	0	0	1	1	0	0	0	0	0	0	0	0	0	0	0	0	0	0
1	1	0	0	1	1	0	0	0	0	0	0	0	0	0	0	0	0	0	0
0	1	0	0	1	1	0	0	0	0	0	0	0	0	0	0	0	0	0	0
1	1	0	1	1	1	0	0	0	0	0	0	0	0	0	0	0	0	0	0
1	1	0	0	1	1	0	0	0	0	0	0	0	0	0	0	0	0	0	0
1	1	0	1	1	1	0	0	0	0	0	0	0	0	0	0	0	0	0	0
1	1	1	1	1	1	0	0	0	0	0	0	0	0	0	0	0	0	0	0
1	1	1	1	1	1	0	0	0	0	0	0	0	0	0	0	0	0	0	0
1	1	1	1	1	1	0	0	0	0	0	0	0	0	0	0	0	0	0	0
1	1	1	1	1	1	0	0	0	0	0	0	0	0	0	0	0	0	0	0
1	1	1	1	1	1	0	0	0	0	0	0	0	0	0	0	0	0	0	0
1	1	1	1	1	1	0	0	0	0	0	0	0	0	0	0	0	0	0	0
1	1	1	1	1	1	0	0	0	0	0	0	0	0	0	0	0	0	0	0
1	1	1	1	1	1	0	0	0	0	0	0	0	0	0	0	0	0	0	0
1	1	1	1	1	1	0	0	0	0	0	0	0	0	0	0	0	0	0	0
1	1	1	1	1	1	1	0	0	0	0	0	0	0	0	0	0	0	0	0
1	1	1	1	1	0	1	0	0	0	0	0	0	0	0	0	0	0	0	0
1	1	1	1	1	1	0	0	0	0	0	0	0	0	0	0	0	0	0	0
1	1	1	1	1	1	0	0	0	0	0	0	0	0	0	0	0	0	0	0
1	1	1	1	1	1	0	1	0	0	0	0	0	0	0	0	0	0	0	0
1	1	1	1	1	1	0	1	0	0	0	0	0	0	0	0	0	0	0	0
1	1	1	1	1	1	0	0	0	0	0	0	0	0	0	0	0	0	0	0
1	1	1	1	1	1	0	0	0	0	0	0	0	0	0	0	0	0	0	0
1	1	1	1	1	1	0	1	0	0	0	0	0	0	0	0	0	0	0	0
1	1	1	1	1	1	0	0	0	0	0	0	0	0	0	0	0	0	0	0
1	1	1	1	1	1	0	0	0	0	0	0	0	0	0	0	0	0	0	0
1	1	1	0	1	1	0	0	0	0	0	0	0	0	0	0	0	0	0	0
1	1	1	1	1	1	0	0	0	0	0	0	0	0	0	0	0	0	0	0
1	1	1	1	1	1	0	0	0	0	0	0	0	0	0	0	0	0	0	0
1	1	1	1	1	1	0	0	0	0	0	0	0	0	0	0	0	0	0	0
1	1	1	1	1	1	0	0	0	0	0	0	0	0	0	0	0	0	0	0
1	1	1	1	1	1	0	0	0	0	0	0	0	0	0	0	0	0	0	0
1	1	1	1	1	1	0	0	0	0	0	0	0	0	0	0	0	0	0	0
1	1	1	1	1	1	0	0	0	0	0	0	0	0	0	0	0	0	0	0
1	1	1	1	1	1	0	0	0	0	0	0	0	0	0	0	0	0	0	0
1	1	1	1	1	1	0	0	0	0	0	0	0	0	0	0	0	0	0	0
1	1	1	1	1	1	0	0	0	0	0	0	0	0	0	0	0	0	0	0
1	1	1	1	1	1	0	0	0	0	0	0	0	0	0	0	0	0	0	0
1	1	1	1	1	1	0	0	0	0	0	0	0	0	0	0	0	0	0	0
1	1	1	1	1	1	0	0	0	0	0	0	0	0	0	0	0	0	0	0
1	1	1	1	1	1	0	0	0	0	0	0	0	0	0	0	0	0	0	0
1	1	1	1	1	1	0	0	1	0	0	0	0	0	0	0	0	0	0	0
1	1	1	1	1	1	0	0	1	0	0	0	0	0	0	0	0	0	0	0
1	1	1	1	1	1	0	0	1	0	0	0	0	0	0	0	0	0	0	0
0	0	0	0	0	0	0	0	0	0	0	0	0	0	0	0	0	0	0	0
1	1	1	1	1	1	0	0	0	0	0	0	0	0	0	0	0	0	0	0
1	1	1	1	1	1	0	0	0	0	0	0	0	0	0	0	0	0	0	0
1	1	1	1	1	1	0	0	0	0	0	0	0	0	0	0	0	0	0	0
1	1	1	1	1	1	0	0	0	0	0	0	0	0	0	0	0	0	0	0
1	1	1	1	1	1	1	0	0	0	0	0	0	0	0	0	0	0	0	0
1	1	1	1	1	1	1	0	0	1	0	0	0	0	0	0	0	0	0	0
1	1	1	1	1	1	1	0	0	0	0	0	0	0	0	0	0	0	0	0
1	1	1	1	1	1	1	0	0	0	0	0	0	0	0	0	0	0	0	0
1	1	1	1	1	1	1	0	0	0	0	0	0	0	0	0	0	0	0	0
1	1	0	1	1	1	1	0	0	0	0	0	0	0	0	0	0	0	0	0
1	1	0	1	1	1	1	0	0	0	0	0	0	0	0	0	0	0	0	0
1	1	1	1	1	1	1	0	0	0	0	0	0	0	0	0	0	0	0	0
1	1	1	1	1	1	1	0	0	0	1	1	0	0	0	1	0	0	0	0
1	1	1	1	1	1	1	0	0	0	1	1	0	0	0	0	0	0	0	0
1	1	1	1	1	1	1	0	0	0	1	1	0	0	0	0	0	0	0	0
1	1	1	1	1	1	1	0	0	0	1	1	0	0	0	0	0	0	0	0
1	1	1	1	1	1	1	0	0	0	1	1	1	0	0	0	0	0	0	0
1	0	1	1	1	1	1	1	0	1	1	1	1	0	0	0	0	0	0	0
1	1	1	1	1	1	1	1	0	0	1	1	1	0	0	0	0	0	0	0
1	1	1	1	1	1	1	1	0	0	1	1	1	0	0	0	0	0	0	0
1	0	1	1	0	1	1	1	0	0	1	1	0	0	0	0	0	0	0	0
1	0	1	1	0	1	1	1	0	0	1	1	0	0	0	0	0	0	0	0
1	0	1	1	0	0	1	0	0	0	1	1	0	0	0	0	0	0	0	0
0	0	1	0	0	0	1	1	0	1	1	1	0	0	0	0	0	0	0	0
1	0	1	1	0	1	1	1	0	1	1	1	0	0	0	0	0	0	0	0
0	0	1	1	1	1	1	1	0	0	1	1	0	1	0	0	0	0	0	0
1	0	1	1	1	1	1	0	0	0	1	1	0	0	0	0	0	0	0	0
1	0	0	1	1	1	1	0	0	0	1	0	0	0	0	0	0	0	0	0
1	0	0	1	1	0	1	0	1	0	1	1	0	0	0	0	0	0	0	0
0	0	0	1	1	0	1	0	1	0	1	1	0	0	0	0	0	0	0	0
1	0	0	1	1	0	0	0	0	1	1	1	0	0	0	0	0	0	0	0
0	1	0	1	1	1	1	0	1	1	1	1	1	0	0	0	0	0	0	0
1	1	1	1	1	1	1	0	0	1	1	1	1	0	0	0	0	0	0	0
1	1	1	1	0	1	1	0	1	1	1	1	0	0	0	0	0	0	0	0
1	1	1	1	0	1	1	0	1	1	1	0	1	0	0	0	0	0	0	0
1	1	0	1	0	1	1	1	1	1	1	0	0	0	0	0	0	0	0	0
1	0	1	1	0	1	1	0	1	1	1	0	0	0	0	0	0	0	0	0
1	1	1	1	0	1	1	1	1	1	1	0	0	0	0	0	0	0	0	0
1	1	1	1	0	1	1	1	0	1	1	0	0	0	0	0	0	0	0	0
1	1	0	1	0	0	1	1	0	1	0	0	0	0	0	0	0	0	0	0
1	1	0	1	0	1	1	1	0	1	1	0	0	0	0	0	0	0	0	0
1	1	0	0	0	1	1	0	0	1	1	0	0	0	1	0	0	0	0	0
1	1	1	0	0	1	1	0	0	1	1	0	0	0	1	1	0	0	0	0
1	1	1	0	0	1	1	0	0	1	1	0	0	0	0	0	0	0	0	0
1	1	1	1	0	1	1	0	0	1	1	0	1	0	0	0	0	0	0	0
1	1	1	0	0	1	1	0	0	1	1	0	1	0	0	0	0	0	0	0
1	1	1	0	1	1	0	0	0	1	1	0	1	0	0	0	0	0	0	0
1	1	1	0	1	1	1	0	0	1	1	0	1	0	0	1	0	0	0	0
1	1	1	1	1	1	1	1	0	1	1	0	1	0	0	1	0	0	0	0
1	1	1	1	1	1	1	1	0	1	1	0	1	0	0	1	0	0	0	0
1	1	1	0	1	1	1	1	0	1	1	0	1	0	0	1	1	0	0	0
1	1	1	1	1	1	1	0	0	1	1	0	1	0	0	1	1	0	0	0
1	1	1	0	1	1	1	1	0	1	1	1	1	0	0	1	1	0	0	0
1	1	1	1	1	1	1	1	0	1	0	1	1	0	0	1	1	0	0	0
1	1	0	0	1	1	1	0	0	1	1	1	1	0	0	1	1	0	0	0
1	1	0	0	0	1	1	0	0	1	1	1	0	0	0	1	0	0	0	0
1	1	0	1	0	1	0	0	0	1	1	1	0	0	0	1	1	0	0	0
1	0	0	0	0	1	0	0	0	1	1	1	0	0	0	1	0	0	0	0
1	0	1	1	1	1	1	0	0	0	1	0	0	0	0	1	1	0	0	0
1	0	1	1	1	1	0	0	0	1	1	1	0	0	0	1	1	0	0	0
1	0	0	1	0	1	0	1	0	1	1	1	0	0	0	1	0	0	0	0
1	0	0	1	0	1	0	1	0	1	1	1	0	0	0	1	0	0	0	0
1	0	0	1	0	1	0	1	0	1	1	1	0	0	0	1	0	0	0	0
1	0	0	1	0	1	0	1	0	1	1	1	0	0	0	1	0	0	0	0
1	0	0	1	0	1	0	1	0	1	1	1	0	0	0	1	0	0	0	0
1	0	0	1	1	1	0	1	0	1	1	1	0	0	0	1	0	0	0	0
1	0	1	1	1	1	0	1	0	1	1	1	0	0	0	1	0	0	0	0
1	0	1	0	1	1	1	0	0	0	1	1	0	0	0	1	0	0	0	0
1	0	1	0	1	0	1	1	0	1	1	1	0	0	0	1	0	0	0	0
1	0	1	0	1	1	1	1	0	1	1	1	0	0	0	1	0	1	0	0
1	0	1	0	1	1	1	1	0	1	1	1	0	0	0	1	0	0	0	0
1	0	1	0	1	1	1	1	0	1	1	1	1	0	0	1	0	1	0	0
1	0	1	0	1	1	0	1	0	1	1	1	1	0	0	1	0	1	0	0
1	0	1	0	1	1	0	1	0	1	1	1	1	0	0	1	0	1	0	0
1	0	0	0	1	1	0	0	0	1	1	1	1	0	0	1	0	1	0	0
1	0	0	0	1	1	0	0	0	1	1	1	1	0	0	1	0	1	0	0
1	0	0	0	1	1	1	0	0	0	1	1	1	0	0	1	0	1	0	0
1	0	0	0	1	1	1	1	0	1	1	1	1	0	0	1	0	1	0	0
1	0	0	0	1	1	1	1	1	1	1	1	1	0	0	1	0	1	0	0
1	0	0	0	1	1	1	1	1	1	1	1	1	0	0	1	0	1	0	0
1	0	0	0	1	1	1	1	1	1	1	1	1	0	0	1	0	1	0	0
1	0	1	0	1	1	0	0	0	1	1	1	1	0	0	1	0	1	0	0
1	0	1	0	1	1	1	1	0	1	1	1	1	0	0	1	0	1	0	0
1	0	1	0	1	1	0	1	0	1	1	1	1	0	0	1	0	1	0	0
1	0	1	0	1	1	0	1	0	1	1	1	1	0	0	1	0	1	0	0
1	0	1	0	1	1	0	1	0	1	1	1	1	0	0	1	0	1	0	0
1	0	1	1	1	1	0	1	0	1	1	1	1	0	0	1	0	1	0	0
1	0	1	1	1	1	0	1	0	1	1	0	1	0	0	1	0	1	0	0
1	0	0	1	1	1	1	1	0	0	1	0	1	0	0	1	0	1	0	0
1	0	0	1	1	1	1	1	0	0	1	0	1	0	0	1	0	1	0	0
1	0	1	1	1	1	1	0	0	1	1	0	1	0	0	1	0	1	0	0
1	0	1	1	1	1	1	0	0	1	1	0	1	0	0	1	0	1	0	0
1	0	1	1	1	1	1	0	0	1	1	0	1	0	0	1	0	1	0	0
1	0	1	1	1	1	0	0	0	1	1	0	1	0	0	1	0	1	0	0
1	0	1	1	1	1	0	0	0	1	1	0	0	0	0	1	0	1	0	0
1	0	1	1	1	1	0	0	0	1	1	0	0	0	0	1	0	1	0	0
1	0	1	1	1	1	0	0	0	1	1	0	0	0	0	1	0	1	0	0
1	0	1	1	1	1	0	0	0	1	1	0	0	1	0	1	0	1	0	0
1	0	1	1	1	1	0	0	0	1	1	0	0	1	0	1	0	1	0	0
1	0	1	1	1	1	0	0	0	1	1	0	0	1	0	1	0	1	0	0
1	0	1	1	1	1	0	0	1	1	1	0	0	1	0	1	0	1	0	0
1	0	1	1	1	1	0	0	1	0	1	0	0	1	0	1	0	1	0	0
1	0	1	1	1	1	0	0	1	0	1	0	1	0	0	1	0	1	0	0
1	0	1	1	1	1	1	0	0	0	1	0	1	0	0	0	0	1	0	0
1	0	1	1	1	1	1	0	0	0	1	0	1	0	0	0	0	1	0	0
1	0	1	1	1	1	1	0	0	1	1	0	1	0	0	1	0	1	0	0
1	0	1	1	1	1	1	0	1	1	1	0	1	0	0	1	0	1	0	0
1	0	1	1	1	1	1	0	1	1	1	0	1	0	0	1	0	1	0	0
1	0	1	1	1	1	1	0	1	1	1	0	1	0	0	1	0	1	0	0
1	0	1	1	1	0	1	0	1	1	1	0	1	0	0	1	0	1	0	0
1	0	1	0	1	0	0	0	1	1	0	0	1	0	0	1	0	0	0	0
1	0	1	0	1	0	0	0	1	1	0	0	1	0	0	1	0	0	0	0
1	0	1	0	1	0	1	0	1	1	0	0	1	0	1	1	0	0	0	0
1	0	1	0	1	0	1	0	1	1	0	1	1	0	0	1	0	1	0	0
1	0	0	0	0	0	0	0	1	1	0	1	0	0	0	1	0	1	0	0
1	0	0	1	0	0	0	0	1	1	0	1	0	0	0	1	0	1	0	0
1	0	0	1	0	0	0	0	0	1	0	1	0	0	0	1	0	1	0	0
1	0	0	1	0	0	0	0	0	1	0	1	1	0	0	1	0	1	0	0
1	0	1	1	0	0	0	0	0	1	0	1	1	0	0	1	0	1	0	0
1	0	1	1	0	0	0	0	0	1	0	1	1	0	0	1	0	1	0	0
1	0	1	1	0	0	0	0	0	1	0	1	1	0	0	1	0	1	0	0
1	0	1	1	0	0	0	0	0	1	0	1	1	0	0	1	0	1	0	0
1	0	1	1	0	0	0	0	0	1	0	1	1	0	0	1	0	1	0	0
1	0	1	1	0	1	0	0	1	1	0	1	1	0	0	1	0	1	0	0
1	0	0	1	0	1	0	0	1	0	0	1	1	0	0	1	1	1	0	0
1	0	0	1	1	1	0	0	0	1	0	1	1	0	0	1	1	1	0	0
1	0	0	1	1	1	0	0	1	1	0	1	1	0	0	1	1	1	0	0
1	0	0	1	1	1	0	0	1	1	0	1	1	0	0	1	1	1	1	0
1	0	0	1	1	1	0	0	1	1	0	1	1	0	0	1	1	1	0	0
1	0	0	1	1	1	0	0	1	1	0	1	1	0	0	1	1	1	0	0
1	0	0	1	1	0	0	0	1	1	0	1	0	0	0	1	1	1	0	0
1	0	0	1	1	1	0	0	1	1	0	1	0	0	0	1	1	1	0	0
1	0	0	1	1	1	0	0	1	1	0	1	0	0	0	1	1	1	0	0
1	0	0	1	1	1	1	0	1	1	0	1	0	0	0	1	1	1	0	0
1	0	0	1	1	1	1	0	1	1	0	1	0	0	0	1	1	1	0	0
1	0	0	1	1	1	1	0	1	1	0	1	0	0	0	1	1	1	0	0
1	0	0	1	1	1	1	0	1	1	0	1	0	0	0	1	1	1	0	0
1	0	0	1	1	1	1	0	1	1	0	1	0	0	0	1	1	1	0	0
1	0	0	1	1	0	1	0	1	1	0	1	0	0	0	1	1	1	0	0
0	0	0	0	0	0	0	0	0	0	0	1	0	0	0	0	1	1	0	0
1	0	0	1	1	1	1	0	1	0	0	1	0	0	0	1	1	1	0	0
1	0	0	1	1	1	1	0	1	0	0	1	0	0	0	1	0	1	0	0
1	0	0	1	1	1	1	0	1	0	0	1	0	0	0	1	0	1	0	0
0	0	0	1	1	1	1	0	1	0	0	1	0	0	0	1	0	0	1	0
1	0	0	1	1	1	1	0	1	0	0	1	0	0	0	1	0	0	1	0
1	0	0	1	1	1	1	0	1	1	0	1	0	0	0	1	0	0	1	0
1	0	0	1	1	1	1	0	1	1	0	1	0	0	0	1	0	1	1	0
1	0	0	1	1	1	1	0	1	1	0	1	0	0	0	1	0	1	1	0
1	0	0	1	1	1	1	0	1	1	0	1	0	0	0	1	0	1	1	0
1	0	0	1	1	1	1	0	1	1	0	1	0	0	0	1	0	1	1	0
1	0	0	1	1	1	1	0	1	0	0	1	0	0	0	1	0	1	1	0
1	0	0	1	1	1	1	0	1	0	0	1	0	0	0	1	0	1	1	0
1	0	0	1	1	1	1	0	1	0	0	1	0	0	0	1	0	1	1	0
1	0	0	1	1	1	1	0	1	0	0	1	0	0	0	1	0	1	1	0
1	0	0	1	1	1	1	0	1	1	0	1	0	0	0	1	0	1	1	0
1	0	0	1	1	1	1	0	1	1	1	1	0	0	0	1	0	1	1	0
1	0	0	1	1	1	1	0	1	1	1	1	0	0	0	1	0	1	1	0
1	0	0	1	1	1	1	0	1	1	1	1	0	0	0	1	0	1	1	0
1	0	0	1	1	1	1	0	1	1	1	1	0	0	0	1	0	1	1	0
1	0	0	1	1	1	1	0	1	1	1	1	0	0	0	1	0	1	1	0
1	0	0	1	1	1	1	0	1	1	1	1	0	0	0	1	0	1	1	0
1	0	0	1	1	1	1	0	1	1	1	1	0	1	0	1	0	1	1	0
1	0	0	1	1	1	1	0	0	1	1	1	0	1	0	1	0	1	1	0
1	0	0	1	1	1	1	0	1	1	1	1	0	0	0	1	0	1	1	0
1	0	0	1	1	1	1	0	1	1	1	1	0	0	0	1	0	1	1	0
1	0	0	1	1	1	1	0	1	1	1	1	0	0	0	1	0	1	1	0
1	0	0	1	1	1	1	0	1	1	1	1	0	0	0	1	0	1	1	0
1	0	0	1	1	1	1	0	1	1	1	0	0	0	0	1	0	1	1	0
1	0	0	1	1	1	1	0	1	1	1	0	0	0	0	0	0	1	1	0
1	0	0	1	1	1	1	0	1	1	1	0	0	0	0	1	0	1	1	0
1	0	0	1	1	1	1	0	1	1	1	1	0	0	0	1	0	1	0	0
1	0	0	1	1	1	1	0	1	1	1	1	0	0	0	1	0	1	0	0
1	0	0	1	1	1	1	0	0	1	1	1	0	0	0	1	0	1	0	0
1	0	0	1	1	1	1	0	1	1	1	1	0	0	0	1	0	1	0	0
1	0	0	1	0	1	1	0	1	1	1	1	0	0	0	1	0	1	0	0
1	0	0	1	0	1	1	0	1	1	1	1	0	0	0	1	0	1	0	1
1	0	1	1	0	1	1	0	1	1	1	1	0	0	0	1	0	1	0	0
1	0	1	1	0	1	1	0	1	1	1	1	0	0	0	1	0	1	0	0
1	0	1	1	0	1	1	0	1	1	1	0	0	0	0	1	0	1	0	0
1	0	1	1	0	1	1	0	1	1	1	1	0	0	0	1	0	1	0	0
0	0	1	1	0	1	1	0	1	0	1	1	0	0	0	1	0	1	0	0
1	0	1	1	0	1	1	0	1	0	1	1	0	0	0	1	1	1	0	0
0	0	1	1	0	1	1	0	1	0	1	1	0	0	0	1	1	1	0	0
0	0	1	1	0	1	1	0	1	0	1	1	0	0	0	1	0	1	0	0
1	0	1	1	0	1	1	0	1	0	1	1	0	0	0	1	0	1	0	0
0	0	0	0	0	0	0	0	0	0	0	0	0	0	0	0	0	0	0	0
0	0	0	0	0	0	0	0	0	0	1	0	0	0	0	0	0	0	0	0
0	0	0	0	0	0	0	0	0	0	1	1	0	0	0	0	0	0	1	0
0	0	0	1	0	0	0	0	1	0	1	1	0	0	0	1	0	0	1	0
0	0	0	1	0	0	0	0	1	0	1	1	0	0	0	1	0	0	1	0
0	0	0	1	0	0	0	0	1	0	1	1	0	0	0	1	0	1	0	0
0	0	0	1	0	0	0	0	1	0	1	1	0	0	0	1	0	1	0	0
0	0	0	1	0	0	0	0	1	0	1	1	0	0	0	1	0	1	0	0
0	0	0	1	0	0	0	0	1	0	1	1	0	0	0	1	0	1	0	0
0	0	0	1	0	1	0	0	1	0	1	1	0	0	0	1	0	1	0	0
1	0	0	1	0	1	0	0	1	0	1	1	0	0	0	1	0	1	1	0
1	0	0	1	0	1	0	0	1	0	1	1	0	0	0	1	0	1	1	0
1	0	0	1	0	1	0	0	1	0	1	1	0	0	0	1	0	1	0	0
1	0	1	1	0	1	0	0	1	0	1	1	0	0	0	1	0	1	0	0
1	1	1	1	0	1	0	0	1	0	1	0	0	0	0	1	0	1	0	0
1	1	0	1	0	1	0	0	1	0	1	0	0	0	0	1	0	1	0	0
1	0	0	1	0	1	0	0	1	0	1	0	0	0	0	1	0	1	0	0
1	1	0	1	0	1	0	0	1	0	1	1	0	0	0	1	0	1	0	0
1	0	0	1	0	1	0	0	1	0	1	1	0	0	0	1	0	1	0	0
1	1	0	1	0	1	0	0	1	0	1	1	0	0	0	1	0	1	0	0
1	1	0	1	0	1	0	0	1	0	1	1	0	0	0	0	0	0	0	0
1	1	0	1	0	1	0	0	1	0	1	1	0	0	0	1	0	1	0	0
1	1	0	1	0	1	0	0	1	0	1	1	0	0	0	1	0	1	0	0
1	1	0	1	0	1	0	0	1	0	1	1	0	0	0	1	0	1	0	0
1	1	0	1	0	1	0	0	1	0	1	1	0	0	0	1	0	1	0	0
1	1	0	1	0	1	0	0	1	0	1	1	0	0	0	1	0	1	0	0
1	1	0	1	0	1	0	0	1	0	1	1	0	0	0	1	0	1	0	0
1	1	0	1	0	1	0	0	1	0	1	1	0	0	0	1	0	1	0	0
1	1	0	1	0	1	0	0	1	0	1	1	0	0	0	0	0	1	0	0
1	1	0	1	0	1	0	0	1	0	1	1	0	0	0	1	0	1	0	0
1	1	0	1	0	1	0	0	0	0	1	1	0	0	0	1	0	1	0	0
1	1	0	1	0	1	0	0	0	0	1	1	0	0	0	1	0	1	0	0
1	1	0	1	0	1	0	0	1	0	1	1	0	0	0	1	0	1	0	0
1	1	0	1	0	1	0	0	1	0	1	1	0	0	0	1	0	1	0	0
1	1	0	1	0	1	0	0	1	0	1	1	0	0	0	1	0	1	0	0
1	1	0	1	0	1	0	0	1	0	1	1	0	0	0	1	0	1	0	0
1	1	0	1	0	1	0	0	1	0	1	1	0	0	0	1	0	1	0	0
1	0	0	1	0	1	0	0	1	0	1	1	0	0	0	0	0	1	0	0
1	0	0	1	0	1	0	0	1	0	1	1	0	0	0	1	0	1	0	0
1	0	0	1	0	1	0	0	1	0	1	1	0	0	0	1	0	1	0	1
1	0	0	1	0	1	0	0	1	0	1	1	0	0	0	1	0	1	0	0
1	1	0	1	0	1	0	0	1	0	1	1	0	0	0	1	0	1	0	0
1	1	0	1	0	1	0	0	1	0	1	1	0	0	0	1	0	1	0	0
1	1	0	1	0	1	0	0	1	0	1	1	0	1	0	1	0	1	0	0
1	1	0	1	0	1	0	0	1	0	1	1	0	0	0	1	0	1	0	0
1	1	0	1	0	1	0	0	1	0	1	1	0	0	0	1	0	1	0	0
0	0	0	0	0	0	0	0	0	0	0	0	0	0	0	0	0	0	0	0
1	1	0	1	0	1	0	0	1	0	1	1	0	0	0	0	0	1	0	0
1	1	0	1	0	1	0	0	1	0	1	1	0	0	0	0	0	1	0	1
1	1	0	1	0	1	0	0	0	0	1	1	0	0	0	1	0	1	0	1
1	1	0	1	0	1	0	0	0	0	1	1	0	0	0	1	0	1	0	1
1	1	0	1	0	1	0	0	1	0	1	1	0	0	0	1	0	1	0	1
1	1	0	1	0	1	0	0	1	0	1	1	0	0	0	1	0	1	0	1
1	1	0	1	0	1	0	0	1	0	1	1	0	0	0	1	0	1	0	1
1	1	0	1	0	1	0	0	0	0	1	1	0	0	0	0	0	1	0	1
1	1	0	1	0	1	0	0	1	0	1	1	0	0	0	0	0	1	0	1
1	1	0	1	0	1	0	0	1	0	1	1	0	0	0	1	0	1	0	1
1	1	0	1	0	1	0	0	1	0	1	1	0	0	0	1	0	1	0	1
1	1	0	1	0	1	0	0	1	0	1	1	0	0	0	1	0	0	0	1
1	1	0	1	0	1	0	0	1	0	1	1	0	0	0	1	0	0	0	1
1	1	0	1	0	1	0	0	1	0	1	1	0	0	0	1	0	0	0	1
1	1	0	1	0	1	0	0	1	0	1	1	0	0	0	1	0	0	0	1
1	1	0	1	0	1	0	0	1	0	1	1	0	0	0	1	0	0	0	1
1	1	0	1	0	1	0	0	1	0	1	1	0	0	0	1	0	0	0	1
1	1	0	1	0	1	0	0	1	0	1	1	0	0	0	1	0	0	0	1
1	1	0	1	0	1	0	0	1	0	1	1	0	0	0	1	0	0	0	1
1	1	0	1	0	1	0	0	1	0	1	1	0	0	0	1	0	0	0	1
1	1	0	1	0	1	0	0	1	0	1	1	0	0	0	1	0	0	0	1
1	1	0	1	0	1	0	0	1	0	1	1	0	0	0	1	0	0	0	1
1	1	0	1	0	1	0	0	1	0	1	1	0	0	0	1	0	0	0	1
1	1	0	1	0	1	0	0	1	0	1	1	0	0	0	1	0	0	0	1
1	1	0	1	0	1	0	0	1	0	1	1	0	0	0	1	0	0	0	1
1	1	0	1	0	1	0	0	1	0	1	1	0	0	0	1	0	0	0	1
1	1	0	1	0	1	0	0	1	0	1	1	0	0	0	1	0	0	0	1
1	1	0	1	0	1	0	0	1	0	1	1	0	0	0	1	0	0	0	1
1	1	0	1	0	1	0	0	1	0	1	1	0	0	0	1	0	0	0	1
1	1	0	1	0	1	1	0	1	0	1	1	0	0	0	1	0	0	0	1
1	1	1	1	0	1	1	0	1	0	1	1	0	0	0	1	0	0	0	1
1	1	0	1	0	1	1	0	1	0	1	1	0	0	0	1	0	0	0	1
1	1	0	1	0	1	1	0	1	0	1	1	0	0	0	1	0	0	0	1
1	1	0	1	0	1	1	0	1	0	1	1	0	0	0	1	0	0	0	1
1	1	0	1	0	1	1	0	0	0	1	1	0	0	0	1	0	0	0	1
1	1	0	1	0	1	1	0	1	0	1	1	0	0	0	1	0	0	0	1
1	1	0	1	0	1	1	0	1	0	1	1	0	0	0	1	0	0	0	1
0	1	0	1	0	1	0	0	1	0	1	1	0	0	0	1	0	0	0	1
1	1	0	1	0	1	0	0	1	0	1	1	0	0	0	1	0	0	0	1
1	1	0	1	0	1	0	0	1	0	1	1	0	0	0	1	0	0	0	1
1	1	0	1	0	1	0	0	1	0	1	1	0	0	0	1	0	0	0	1
1	1	0	1	0	1	0	0	1	0	1	1	0	0	0	1	0	0	0	1
1	1	0	1	0	1	0	0	1	0	0	1	0	0	0	1	0	0	0	1
1	1	0	1	0	1	0	0	1	0	0	1	0	0	0	1	0	0	0	1
1	1	0	1	0	1	0	0	1	0	0	1	0	0	0	0	0	0	0	1
1	1	0	1	0	1	0	0	1	0	0	1	0	0	0	1	0	0	0	1
1	1	0	1	0	1	0	0	1	0	0	1	0	0	0	1	0	0	0	1
1	1	0	1	0	1	0	0	1	0	0	1	0	0	0	1	0	0	0	1
1	1	0	1	0	1	0	0	1	0	0	0	0	0	0	1	0	0	0	1
1	1	0	1	0	1	0	0	1	0	0	1	0	0	0	1	0	0	0	1
1	1	0	1	0	1	0	0	1	0	0	1	0	0	0	1	0	0	0	1
1	1	0	1	0	1	0	0	1	0	0	1	0	0	0	1	0	0	0	1
1	1	0	1	0	1	0	0	1	0	0	1	0	0	0	1	0	0	0	1
1	1	0	1	0	1	0	0	1	0	0	1	0	0	0	1	0	0	0	1
1	1	0	1	0	1	0	0	1	0	0	1	0	0	0	1	0	0	0	1
1	1	0	1	0	1	0	0	1	0	0	1	0	0	0	1	0	0	0	1
1	1	0	1	0	1	0	0	1	0	0	1	0	0	0	1	0	0	0	1
1	1	0	1	0	1	0	0	1	0	0	1	0	0	0	1	0	0	0	1
1	1	0	1	0	1	0	0	1	0	0	1	0	0	0	1	0	0	0	1
1	1	0	1	0	1	0	0	1	0	1	1	0	0	0	1	0	0	0	1
1	1	0	1	0	1	0	0	1	0	1	1	0	0	0	1	0	0	0	1
1	1	0	1	0	1	1	0	1	0	1	1	0	0	0	1	0	0	0	1
1	1	0	1	0	1	1	0	1	0	1	1	0	0	0	1	0	0	0	1
1	1	0	1	0	1	1	0	1	0	1	1	0	0	0	1	0	0	0	1
1	1	0	1	0	1	1	0	1	0	1	1	0	0	0	1	0	0	0	1
1	1	0	1	0	1	0	0	1	0	1	1	0	0	0	1	0	0	0	1
1	1	0	1	0	1	0	0	1	0	1	1	0	0	0	1	0	0	0	1
1	1	0	1	0	1	0	0	1	0	1	1	0	0	0	1	0	0	0	1
1	1	0	1	0	1	0	0	1	0	1	1	0	0	0	1	0	0	0	1
1	1	0	1	0	1	0	0	1	0	1	1	0	0	0	1	0	0	0	1
1	1	0	1	0	1	0	0	1	0	1	1	0	0	0	1	0	0	0	1
1	1	0	1	0	1	0	0	1	0	1	1	0	0	0	1	0	0	0	1
1	1	0	1	0	1	0	0	1	0	1	1	0	0	0	1	0	0	0	1
1	1	0	1	0	1	1	0	1	0	1	1	0	0	0	1	1	0	0	1
1	1	0	1	0	1	1	0	1	0	1	1	0	0	0	1	0	0	0	1
1	1	0	1	0	1	1	0	1	0	1	1	0	0	0	1	0	0	0	1
1	1	0	1	0	1	1	0	1	0	1	1	0	0	0	1	0	0	0	1
1	1	0	1	0	1	1	0	1	0	1	1	0	0	0	1	0	0	0	1
1	1	0	0	0	1	1	0	1	0	1	1	0	0	0	1	0	0	0	1
1	1	1	1	0	1	1	0	1	0	1	1	0	0	0	1	0	0	0	1
1	1	1	1	0	1	1	0	1	0	1	1	0	0	0	1	0	0	0	1
1	1	1	1	0	1	1	0	1	0	1	1	0	0	0	1	0	0	0	1
1	1	1	1	0	1	1	0	1	0	1	1	0	0	0	1	0	0	0	1
1	1	1	1	0	1	1	0	1	0	1	1	0	0	0	1	0	0	0	1
1	1	1	1	0	1	1	0	1	0	1	1	0	0	0	1	0	0	0	1
1	1	1	1	0	1	1	0	1	0	1	1	0	0	0	1	0	0	0	1
1	1	1	1	0	1	1	0	1	0	0	1	0	0	0	1	0	0	0	1
1	1	1	1	0	1	1	0	1	0	0	1	0	0	0	1	0	0	0	1
1	1	1	1	0	1	1	0	1	0	0	1	0	0	0	1	0	0	0	1
1	1	1	1	0	1	1	0	1	0	0	1	0	0	0	1	0	0	0	1
1	1	1	1	0	1	1	0	1	0	0	1	0	0	0	1	0	0	0	1
1	1	1	1	0	1	1	0	1	0	0	1	0	0	0	1	0	0	0	1
1	1	1	1	0	1	1	0	1	0	0	1	0	0	0	1	0	0	0	1
1	1	1	1	0	1	1	0	1	0	0	1	0	0	0	1	0	0	0	1
1	1	1	1	0	1	1	0	1	0	0	1	0	0	0	1	0	0	0	1
1	1	1	1	1	1	1	0	1	0	0	1	0	0	0	1	0	0	0	1
1	1	1	1	1	1	1	0	1	0	1	1	0	0	0	1	0	0	0	1
1	1	1	1	1	1	1	0	1	1	1	1	0	0	0	1	0	0	0	1
1	1	1	1	1	1	1	0	1	1	1	1	0	0	0	1	0	0	0	1
1	1	1	1	0	1	1	0	1	1	1	1	0	0	0	1	0	0	0	0
1	1	1	1	0	1	1	0	1	1	1	1	0	0	0	1	0	0	0	0
0	1	1	1	0	1	1	0	1	1	1	1	0	0	0	1	0	0	0	1
0	1	1	1	0	1	1	0	1	0	1	1	0	0	0	1	0	0	0	1
1	1	1	1	0	1	1	0	1	1	1	1	0	0	0	1	0	0	0	1
1	1	1	1	0	1	1	0	1	1	1	1	0	0	0	1	0	0	0	1
1	1	1	1	0	1	1	0	1	1	1	1	0	0	0	1	0	0	0	1
1	1	1	1	0	1	0	0	1	1	1	1	0	0	0	1	0	0	0	1
1	1	1	1	0	1	0	0	1	1	1	0	0	0	0	1	0	0	0	1
1	1	1	1	0	1	0	0	1	1	1	0	0	0	0	1	0	0	0	1
1	1	1	1	0	1	0	0	1	1	1	1	0	0	0	1	0	0	0	1
1	1	1	1	0	1	0	0	1	1	1	1	0	0	0	1	0	0	0	1
1	1	0	1	0	1	0	0	1	1	1	1	0	0	0	1	0	0	0	1
1	1	1	1	0	1	0	0	1	1	1	1	0	1	0	1	0	0	0	1
1	1	1	1	0	1	0	0	1	1	1	1	1	1	0	1	0	1	0	1
1	1	1	1	0	1	0	0	1	1	1	1	1	0	0	1	0	1	0	1
1	1	1	1	1	1	1	0	1	1	1	1	1	0	0	1	0	1	0	1
1	1	1	1	1	1	1	0	1	1	1	1	1	0	0	1	1	1	0	1
1	1	1	1	1	1	1	0	1	1	1	1	1	0	0	1	1	1	0	1
1	1	1	1	1	1	1	0	1	1	1	1	1	0	0	1	1	1	0	1
1	1	1	1	1	1	1	0	1	1	1	1	1	0	0	1	0	1	0	1
1	1	1	1	1	1	1	0	1	1	1	1	1	0	0	1	1	1	0	1
1	1	0	1	1	1	1	0	1	1	1	1	1	0	0	1	1	1	0	1
1	1	0	1	1	1	1	0	0	1	1	1	1	0	0	1	1	1	0	1
1	1	1	1	1	1	1	0	0	1	1	1	1	0	0	1	1	1	0	1
1	0	1	1	1	1	1	0	1	1	1	1	1	0	0	1	0	1	0	0
1	1	1	1	1	0	1	0	1	1	1	1	1	0	0	1	1	1	0	0
1	1	1	1	1	0	1	0	1	1	1	1	1	0	0	1	1	1	0	0
1	1	1	1	1	0	1	0	0	1	1	1	1	0	0	1	1	1	0	0
1	1	1	1	1	0	1	0	0	1	0	1	1	0	0	1	1	1	0	0
1	1	1	1	1	1	1	0	0	1	1	1	1	0	0	1	1	1	1	0
1	1	1	1	1	1	1	0	1	1	1	1	1	0	0	1	1	1	1	0
1	1	1	1	1	1	1	0	1	0	1	1	1	0	0	1	1	1	1	1
1	1	1	0	1	1	1	0	1	1	1	1	1	0	0	1	1	1	1	0
1	1	1	1	1	1	1	0	1	1	1	1	1	0	0	1	1	1	1	0
1	1	1	1	1	1	1	0	1	1	1	1	1	0	0	1	1	1	0	0
1	1	1	0	1	1	1	0	1	1	0	1	1	0	0	1	1	1	1	0
1	1	1	0	1	1	1	0	1	1	0	1	1	0	0	1	1	1	1	1
1	1	1	1	1	1	1	0	1	1	0	1	1	0	0	1	1	1	1	1
1	0	1	1	1	1	1	0	1	1	0	1	1	0	0	1	1	1	1	0
1	0	1	1	1	1	1	0	1	1	0	1	1	0	0	1	1	1	1	0
1	0	1	1	1	1	1	0	1	1	0	1	1	0	0	1	1	1	1	0
1	0	1	1	1	1	1	0	1	0	0	1	1	0	0	1	1	1	1	0
1	0	1	1	1	1	1	0	1	1	0	1	1	0	0	1	1	1	1	0
1	0	1	1	1	1	1	0	1	1	1	1	1	0	0	1	1	1	1	0
1	0	1	1	1	1	1	0	0	1	1	0	1	0	0	1	1	1	1	0
1	0	1	1	1	1	1	0	1	0	1	0	1	0	0	1	1	1	1	0
1	0	1	1	1	1	1	0	1	0	1	1	1	0	0	1	1	1	1	1
1	0	1	1	1	1	1	0	1	1	1	1	1	0	0	1	1	1	1	1
1	0	1	1	1	0	1	0	1	0	1	1	1	0	0	1	1	1	1	1
1	0	1	1	1	0	1	0	1	1	1	1	1	0	0	0	1	1	1	1
1	0	1	0	1	1	1	0	1	1	1	1	1	0	0	0	1	1	1	1
1	0	1	0	1	1	1	0	1	1	1	1	1	0	0	0	1	1	1	1
1	0	1	0	1	1	1	0	1	1	1	1	1	1	0	0	1	1	1	1
1	0	1	0	1	1	1	0	1	1	1	1	1	1	0	0	1	1	1	1
1	0	1	0	1	1	1	0	1	1	1	1	1	0	0	0	1	1	1	1
1	0	1	0	1	1	1	0	1	1	1	1	1	0	0	0	1	1	1	1
1	0	1	0	1	1	1	0	1	1	1	1	1	0	0	0	1	1	1	1
1	0	1	0	1	1	1	0	0	1	1	1	1	0	0	1	1	1	1	1
1	0	1	0	1	0	1	0	0	1	1	1	1	1	0	1	1	1	1	1
1	0	1	0	1	0	1	0	0	1	1	1	1	1	0	1	1	1	1	1
1	0	1	0	1	1	1	0	0	1	1	1	0	1	0	1	1	1	1	1
1	0	1	0	1	1	1	0	0	1	1	1	1	1	0	1	1	1	1	1
1	0	1	0	1	1	1	0	1	1	1	1	1	1	0	1	1	1	1	1
1	0	1	0	1	1	1	0	1	1	1	1	1	1	0	1	1	1	1	1
1	0	1	0	1	1	1	0	1	1	1	1	1	1	0	1	1	1	1	1
1	0	1	0	1	1	1	0	1	1	1	1	1	1	0	1	1	1	1	1
1	0	1	0	1	1	1	0	1	1	1	1	1	1	0	1	1	1	1	1
1	0	1	0	1	1	1	0	1	0	1	1	1	1	0	1	1	1	0	1
1	0	1	0	1	1	1	0	1	0	1	1	1	1	0	0	1	1	1	1
0	0	1	0	1	1	1	0	1	0	1	1	0	1	0	0	1	1	1	1
1	0	1	0	1	1	1	0	1	1	1	1	1	1	0	0	1	1	1	1
1	0	1	0	1	1	1	0	0	0	1	1	1	1	0	0	0	1	1	1
1	0	1	0	1	0	1	0	0	0	1	1	1	1	0	0	0	1	0	1
1	0	1	0	1	0	1	0	0	0	1	1	1	1	0	0	1	1	1	1
1	0	1	0	1	0	1	0	1	0	1	1	1	1	0	0	1	1	1	1
1	0	1	0	1	0	1	0	1	0	1	1	1	1	0	0	0	1	1	1
1	0	1	0	1	0	1	0	1	0	1	1	1	1	0	1	1	1	1	1
1	0	1	0	1	0	1	0	1	0	1	1	1	1	0	1	1	1	1	1
1	0	1	0	1	0	1	0	1	0	1	1	0	1	0	1	1	1	1	1
0	0	1	0	1	0	1	0	1	0	1	1	1	1	0	1	1	1	1	1
1	0	1	0	1	0	1	0	1	1	1	1	1	1	0	1	1	1	1	1
1	0	1	0	1	1	1	0	1	1	1	1	1	1	0	1	1	1	1	1
1	0	1	0	1	0	1	0	1	1	1	1	1	1	0	1	1	1	1	1
1	0	1	0	1	0	1	0	1	1	1	1	1	1	0	1	1	1	1	1
1	0	1	0	1	1	1	0	1	0	1	1	1	1	0	1	0	1	1	1
1	0	1	0	1	1	1	0	1	1	1	1	1	1	0	1	1	1	0	1
1	0	1	0	1	1	1	0	1	1	1	0	1	1	0	1	1	1	0	1
0	0	1	0	1	1	1	0	1	1	1	0	1	1	0	1	1	1	1	1
1	0	1	0	1	1	1	0	1	1	1	1	1	1	0	1	1	1	1	1
1	0	1	0	1	1	1	0	1	1	1	1	1	1	0	1	1	1	1	1
1	0	1	0	1	1	1	0	1	1	1	1	1	1	0	1	1	1	1	1
1	0	1	0	1	0	1	0	1	0	1	1	1	1	0	1	1	1	1	1
1	0	1	0	1	1	1	0	1	1	1	1	1	1	0	1	1	1	1	1
1	0	1	0	1	1	1	0	1	1	1	1	1	1	0	1	1	1	1	1
1	0	1	0	1	1	1	0	1	1	1	1	1	1	0	1	1	1	1	1
1	0	1	0	1	1	1	0	1	1	1	1	1	1	0	1	1	1	1	1
1	0	1	1	1	1	1	0	1	1	1	1	1	1	0	1	1	1	1	1
1	0	1	1	1	1	1	0	1	1	1	0	1	1	0	1	1	1	1	1
1	0	1	1	1	1	1	0	0	0	1	1	0	1	0	1	0	1	1	1
1	0	1	1	1	1	1	0	1	1	1	1	0	1	0	1	0	1	1	1
1	0	1	1	1	1	1	0	1	1	1	1	0	1	0	1	1	1	1	0
1	0	1	1	1	1	1	0	1	1	1	1	0	1	0	1	1	1	1	1
1	0	1	1	1	1	1	0	1	1	1	1	0	1	0	1	1	1	1	1
1	0	1	1	1	1	1	0	1	1	1	1	0	1	0	1	1	1	0	1
1	0	1	1	1	1	1	0	0	1	1	1	0	1	0	1	1	1	1	1
1	0	1	1	1	1	1	0	1	0	1	1	0	1	0	1	1	1	1	0
1	0	1	1	1	1	1	0	1	1	1	1	0	1	0	1	1	1	0	0
1	0	1	1	1	1	1	0	0	1	1	1	0	1	0	1	1	1	1	0
1	0	1	1	1	1	1	0	1	1	1	1	0	1	0	1	1	1	1	0
1	0	1	1	1	1	1	0	1	1	1	1	0	1	0	1	1	1	1	0
1	0	1	1	1	1	1	0	1	0	1	1	0	1	0	1	1	1	1	0
1	0	1	1	1	1	1	0	1	0	1	1	0	1	0	1	1	1	1	0
1	0	1	1	1	1	0	0	0	1	0	1	0	1	0	1	1	1	1	0
1	0	0	1	1	0	0	0	1	1	0	1	0	1	0	1	1	0	1	0
1	0	0	1	1	1	1	0	1	1	1	1	0	1	0	1	0	1	1	0
1	0	0	1	1	1	1	0	1	1	1	1	0	1	0	1	0	1	0	1
0	1	1	1	1	1	0	0	0	0	1	1	0	1	0	0	0	1	1	1
1	1	0	1	1	1	0	0	0	0	1	1	0	1	0	1	0	1	1	0
1	1	0	1	1	1	0	0	1	1	1	1	0	1	0	1	0	1	1	0
1	1	1	1	1	1	0	0	1	1	1	1	0	1	0	0	1	1	1	0
1	1	1	1	1	1	0	0	1	1	1	1	0	1	0	0	1	1	1	0
1	1	1	1	1	1	0	0	1	1	1	1	0	1	0	0	1	1	1	0
1	1	1	1	1	1	0	0	1	1	1	1	0	1	0	1	1	1	1	0
1	1	1	1	1	1	0	0	1	0	1	1	0	1	0	1	1	1	1	0
0	1	1	1	1	1	1	0	0	0	1	0	0	1	0	1	0	1	1	0
1	1	0	1	1	1	1	0	0	0	1	1	1	1	0	1	0	1	1	0
1	1	1	1	0	0	1	0	0	0	1	1	0	0	0	1	0	1	0	0
0	1	1	1	0	0	1	0	0	0	1	1	0	0	0	1	1	1	1	0
1	1	1	1	0	0	1	0	0	1	1	1	0	0	0	1	1	1	1	1
1	1	1	1	1	1	0	0	1	1	1	1	0	0	0	1	1	1	1	1
1	1	1	1	1	1	1	0	1	1	1	1	0	0	0	1	1	1	1	1
1	1	0	1	1	0	1	0	1	0	1	1	0	0	0	1	1	1	0	0
1	1	1	1	1	1	1	0	1	1	1	1	0	0	0	1	1	1	1	0
1	1	1	1	1	0	1	0	1	0	1	0	0	0	0	1	1	1	1	0
1	1	1	1	1	1	1	0	1	1	0	0	0	0	0	1	0	0	0	0
1	1	1	1	1	1	1	0	1	1	0	0	0	1	0	1	0	1	0	1
1	1	1	1	1	1	1	0	1	1	0	0	0	1	0	1	0	1	0	1
1	1	1	1	1	1	1	0	1	1	0	0	0	1	0	1	0	1	1	1
1	1	0	1	1	1	1	0	1	1	1	0	0	1	0	1	0	1	1	1
1	1	0	1	1	1	0	0	0	0	1	0	0	1	0	1	0	1	1	0
0	1	1	1	0	0	0	0	0	0	1	0	0	1	0	0	0	1	1	0
0	1	0	1	0	1	0	0	0	0	1	0	0	1	0	0	0	1	1	0
0	1	1	1	0	1	0	0	1	0	1	0	0	1	0	0	1	1	0	0
0	1	1	1	0	1	0	0	1	0	1	0	0	1	0	0	1	1	0	1
1	1	0	1	0	1	0	0	1	0	1	0	0	1	0	0	1	1	0	1
1	1	0	1	0	1	0	0	1	0	1	0	0	1	0	0	1	1	0	1
1	1	0	1	0	1	0	0	1	0	1	0	0	1	0	0	1	1	0	1
1	1	0	1	0	1	0	0	1	0	1	0	0	1	0	0	1	1	0	1
1	1	1	1	0	1	0	0	1	0	1	0	0	1	0	0	1	1	0	1
1	1	1	1	0	1	0	0	1	0	1	0	0	1	0	0	1	1	0	1
1	1	1	1	0	1	1	0	1	1	1	0	0	1	0	0	1	1	0	1
1	1	1	1	0	1	1	0	1	1	0	0	0	1	0	0	1	1	0	1
1	1	1	1	0	1	1	0	1	1	0	0	0	1	0	0	1	0	0	0
1	1	1	1	0	1	1	0	0	1	0	0	0	1	0	0	1	1	0	0
1	1	1	1	0	1	1	0	0	1	0	0	0	1	0	0	0	1	0	0
1	1	1	1	0	1	1	0	1	1	0	0	0	1	0	0	0	1	0	0
1	1	1	1	0	1	1	0	1	1	1	0	0	1	0	0	0	1	0	1
1	1	1	1	1	1	1	0	1	1	1	0	0	1	0	0	0	1	0	1
1	1	1	1	1	1	1	0	1	1	1	0	0	1	0	1	0	1	0	1
0	1	1	1	1	0	1	0	1	1	1	0	0	1	0	1	0	1	0	1
1	1	1	1	1	1	1	0	1	1	1	0	0	1	0	1	0	1	0	1
0	1	1	1	1	0	1	0	1	1	1	0	0	1	0	1	1	1	0	1
0	1	1	1	1	1	1	0	0	1	1	0	0	1	0	0	1	1	0	0
0	1	1	1	1	0	1	0	0	1	1	0	0	1	0	0	1	1	0	1
0	1	1	1	1	1	1	0	0	1	1	0	0	1	0	0	1	1	0	1
0	1	1	1	1	1	1	0	0	0	1	1	0	1	0	1	1	1	0	1
1	1	0	1	1	1	0	0	0	0	1	1	0	1	0	1	1	1	0	0
1	1	1	1	1	1	1	0	0	0	1	1	0	1	0	0	0	1	0	0
0	1	1	1	1	1	1	0	0	1	1	1	0	1	0	1	1	0	0	0
0	1	1	1	1	1	1	0	0	0	1	1	0	1	0	0	1	0	0	0
1	1	1	1	1	1	1	0	0	0	1	1	0	1	0	1	1	0	0	0
1	1	1	1	1	1	1	0	1	0	1	1	0	1	0	1	1	0	0	1
1	1	1	1	1	1	1	0	1	1	1	1	0	1	0	1	1	0	0	1
1	1	0	1	1	1	0	0	1	1	1	1	0	1	0	1	0	0	0	1
1	1	0	1	1	1	0	0	1	1	1	1	0	1	0	0	0	0	0	0
1	1	0	1	1	1	1	0	0	1	1	1	0	1	0	0	0	0	0	0
1	1	1	1	1	1	1	0	1	1	1	1	1	1	0	1	0	0	0	0
1	1	1	1	1	1	1	0	1	0	1	1	1	1	0	1	0	0	0	0
0	1	1	1	1	1	1	0	1	0	1	1	1	1	0	1	0	1	0	0
1	1	1	1	1	1	1	0	1	0	1	1	1	1	0	1	0	1	0	1
1	1	1	1	1	1	1	0	1	0	1	1	1	1	0	1	0	1	0	1
0	1	1	1	0	1	1	0	1	0	1	1	1	1	0	0	0	1	0	0
0	1	1	1	0	1	1	0	1	1	1	1	1	1	0	0	0	1	0	1
0	1	1	1	0	1	1	0	1	1	1	1	0	1	0	1	0	1	0	1
1	1	0	1	0	1	0	0	0	1	0	1	0	1	0	1	0	1	0	1
1	1	0	1	0	1	1	0	1	1	0	1	0	0	0	1	0	1	0	1
1	1	0	1	0	1	1	0	1	0	0	1	0	0	0	1	0	1	0	1
1	1	1	1	0	0	1	0	1	1	0	1	0	0	0	1	0	1	0	1
1	1	1	1	0	0	1	0	1	1	0	1	0	0	0	1	0	1	0	1
1	1	1	1	1	1	1	0	1	1	1	1	0	0	0	1	0	1	0	1
1	1	0	1	1	1	1	0	1	1	1	1	0	0	0	1	0	1	0	1
1	1	0	1	1	1	0	0	1	1	1	1	0	0	0	1	0	1	0	1
1	1	0	1	1	1	0	0	1	1	1	1	0	0	0	1	0	1	0	1
1	1	0	1	1	1	0	0	1	0	1	1	0	0	0	1	0	1	0	1
1	1	0	1	1	1	0	0	1	0	1	1	0	0	0	1	0	1	0	1
1	1	0	1	1	1	1	0	1	0	1	1	0	0	0	1	0	1	0	1
1	1	0	1	1	1	1	0	1	0	1	1	0	0	0	1	0	1	0	1
1	1	1	1	1	1	1	0	1	0	1	1	0	0	0	0	0	1	0	1
1	1	1	1	1	1	1	0	1	0	1	1	0	0	0	1	0	1	0	1
1	1	1	1	1	0	1	0	1	0	1	1	0	0	0	0	0	1	0	1
1	1	1	1	1	1	0	0	1	0	1	1	0	0	0	1	0	1	0	1
0	1	0	1	1	1	1	0	1	0	1	1	0	0	0	1	0	1	0	1
1	0	1	1	1	1	1	0	1	0	1	1	0	0	0	1	0	1	0	1
1	1	1	1	1	0	0	0	1	0	1	1	0	0	0	1	0	1	0	0
1	1	1	1	1	1	0	0	1	0	1	1	0	0	0	1	0	1	0	1
1	1	1	1	1	1	0	0	1	0	1	1	0	0	0	1	0	1	0	1
1	1	1	1	1	1	1	0	1	0	1	1	0	0	0	1	0	1	0	1
0	1	1	1	1	1	1	0	1	0	1	1	0	0	0	1	0	1	0	1
0	1	1	1	1	0	1	0	1	0	1	1	0	0	0	1	0	1	0	1
1	1	1	1	0	1	0	0	1	0	0	1	0	0	0	1	0	1	0	1
1	1	1	1	0	1	0	0	1	0	0	1	0	0	0	1	0	1	0	1
1	1	1	1	0	1	0	0	1	0	0	1	0	0	0	1	0	1	0	1
1	1	1	1	0	0	0	0	1	0	0	1	0	0	0	1	0	1	0	1
1	1	1	1	0	0	0	0	1	0	0	1	0	0	0	1	0	1	0	1
1	1	1	1	0	0	0	0	1	0	0	1	0	0	0	1	0	1	0	1
1	1	1	1	0	0	0	0	1	0	0	1	0	0	0	1	0	1	0	1
1	1	1	1	0	1	0	0	1	0	0	1	0	0	0	1	0	1	0	1
1	1	1	1	0	1	0	0	1	0	0	1	0	0	0	1	0	1	0	1
1	1	1	1	0	1	0	0	1	0	0	1	0	0	0	1	0	1	0	1
1	1	1	1	0	1	0	0	1	0	0	1	0	0	0	1	0	1	0	1
1	1	1	1	0	1	0	0	1	0	0	1	0	0	0	1	0	1	0	1
1	1	0	1	0	1	0	0	0	0	0	1	0	0	0	1	0	1	0	1
1	1	1	1	0	1	0	0	0	0	0	1	0	0	0	1	0	1	0	1
1	1	1	1	0	1	0	0	1	0	1	1	0	0	0	1	0	1	0	1
1	1	1	1	0	1	0	0	1	0	1	1	0	0	0	1	0	1	0	1
1	1	1	1	0	1	0	0	1	0	0	1	0	0	0	1	0	1	0	1
1	1	1	1	0	1	0	0	1	0	1	1	0	0	0	1	0	1	0	1
1	1	1	1	0	1	0	0	1	0	1	1	0	0	0	1	0	1	0	1
1	1	1	1	0	1	0	0	1	0	1	1	0	0	0	1	0	1	0	1
1	1	1	1	0	1	0	0	1	0	0	1	0	0	0	1	0	1	0	1
1	1	1	1	0	1	0	0	1	0	0	1	0	0	0	0	0	0	0	1
1	1	1	1	0	1	0	0	1	0	0	0	0	0	0	1	0	0	0	1
1	1	1	1	0	1	0	0	0	0	0	1	0	0	0	1	0	0	0	1
1	1	1	1	0	1	0	0	1	0	1	1	0	0	0	1	0	0	0	1
1	1	1	1	0	1	0	0	1	0	1	1	0	0	0	1	0	0	0	1
1	1	1	1	0	0	0	0	1	0	1	1	0	0	0	1	0	0	0	1
1	1	1	1	0	1	0	0	1	0	1	1	0	0	0	1	0	0	0	1
1	1	1	1	0	1	0	0	1	0	1	1	0	0	0	1	0	0	0	0
1	1	1	1	0	0	0	0	1	0	1	1	0	0	0	1	0	0	0	1
1	1	1	1	0	0	0	0	1	0	1	1	0	0	0	1	0	0	0	1
1	1	1	1	0	1	0	0	1	0	0	0	0	0	0	0	0	0	0	1
1	1	1	1	0	1	0	0	1	0	0	1	0	0	0	1	0	0	0	1
1	1	1	1	0	1	0	0	1	0	1	1	0	0	0	0	0	0	0	1
1	1	1	1	0	1	0	0	1	0	1	1	0	0	0	1	0	0	0	1
1	1	0	1	0	1	0	0	1	0	1	1	0	0	0	1	0	0	0	1
1	1	0	1	0	1	0	0	1	0	1	1	0	0	0	1	0	0	0	1
1	1	0	1	0	1	0	0	1	0	1	1	0	0	0	1	0	0	0	1
1	1	0	1	0	0	0	0	1	0	1	1	0	0	0	1	0	0	0	0
0	1	0	1	0	0	0	0	1	0	1	1	0	0	0	1	0	0	0	1
0	1	0	0	0	1	0	0	1	0	1	0	1	0	0	1	0	0	0	0
0	1	0	0	0	1	1	0	0	0	1	0	1	0	0	1	0	0	0	0
0	1	0	0	0	1	1	0	0	0	1	0	1	0	0	1	0	0	0	0
0	1	0	0	0	1	0	0	0	0	1	0	0	0	0	1	0	0	0	1
1	1	0	0	0	1	0	0	0	0	1	0	0	0	0	1	0	0	0	1
1	1	0	0	0	1	0	0	0	0	1	0	0	0	0	1	0	0	0	1
1	1	0	0	0	1	0	0	0	0	0	0	0	0	0	1	0	0	0	1
1	1	0	0	0	1	0	0	0	0	0	0	0	0	0	1	0	0	0	1
1	1	0	0	0	1	0	0	0	0	0	0	0	0	0	1	0	0	0	1
1	1	0	0	0	1	0	0	0	0	0	0	0	0	0	1	0	0	0	1
1	1	0	1	0	1	0	0	0	0	0	1	0	0	0	1	0	0	0	1
1	1	0	1	0	1	0	0	0	0	0	1	0	0	0	1	0	0	0	1
1	1	0	1	0	1	0	0	0	0	0	1	0	0	0	1	0	0	0	1
1	1	0	1	0	1	0	0	0	0	0	1	0	0	0	1	0	0	0	1
1	1	0	1	0	1	0	0	0	0	0	1	0	0	0	1	0	0	0	1
1	1	0	1	0	1	0	0	0	0	1	1	0	0	0	1	0	0	0	1
0	1	0	1	0	1	0	0	0	0	0	1	0	0	0	0	0	0	0	1
0	1	0	1	0	1	0	0	0	0	0	1	0	0	0	1	0	0	0	1
1	1	0	1	0	1	0	0	0	0	0	1	0	0	0	1	0	0	0	1
1	1	0	1	0	1	0	0	0	0	0	1	0	0	0	1	0	0	0	1
1	1	1	1	0	1	0	0	0	0	0	1	0	0	0	1	0	0	0	1
1	1	0	1	0	1	0	0	0	0	0	1	0	0	0	1	0	0	0	1
1	1	0	1	0	1	0	0	0	0	0	1	0	0	0	1	0	0	0	1
1	1	0	1	0	1	0	0	0	0	0	1	0	0	0	1	0	0	0	1
1	1	0	1	0	1	0	0	0	0	0	1	0	0	0	1	0	0	0	1
1	1	0	1	0	1	0	0	0	0	0	1	0	0	0	1	0	0	0	1
1	1	0	1	0	1	0	0	0	0	0	1	0	0	0	1	0	0	0	1
1	1	0	1	0	1	0	0	0	0	0	1	0	0	0	1	0	0	0	1
1	1	0	1	0	1	0	0	0	0	0	1	0	0	0	1	0	0	0	1
1	1	0	1	0	1	0	0	0	0	0	1	0	0	0	1	0	0	0	1
1	1	0	1	0	1	0	0	0	0	0	1	0	0	0	1	0	0	0	1
1	1	0	1	0	1	0	0	0	0	0	1	0	0	0	1	0	0	0	1
1	1	0	1	0	1	0	0	0	0	0	1	0	0	0	1	0	0	0	1
1	1	0	1	0	1	0	0	0	0	1	1	0	0	0	1	0	0	0	1
1	1	0	1	0	1	0	0	0	0	1	1	0	0	0	1	0	0	0	1
1	1	0	1	0	1	0	0	0	0	1	1	0	0	0	1	0	0	0	1
1	1	0	1	0	1	0	0	0	0	1	1	0	0	0	1	0	0	0	1
1	1	0	1	0	1	0	0	0	0	0	1	0	0	0	1	0	0	0	1
1	1	0	1	0	1	0	0	0	0	0	1	0	0	0	1	0	0	0	1
1	1	0	1	0	1	0	0	0	0	0	0	0	0	0	1	0	0	0	1
1	1	0	1	0	1	0	0	0	0	0	0	0	0	0	1	0	0	0	1
0	1	0	1	0	1	0	0	0	0	0	0	0	0	0	0	0	0	0	0
0	1	0	1	0	1	0	0	0	0	0	0	0	0	0	1	0	0	0	1
1	1	0	1	0	1	0	0	0	0	0	0	0	0	0	1	0	0	0	1
1	1	0	1	0	1	0	0	0	0	0	1	0	0	0	0	0	0	0	1
1	1	0	1	0	1	0	0	0	0	0	1	0	0	0	1	0	0	0	1
1	1	0	1	0	1	0	0	1	0	1	1	0	0	0	1	0	0	0	1
1	1	0	1	0	1	0	0	0	0	1	1	0	0	0	0	0	0	0	1
0	1	0	1	0	1	0	0	1	0	1	1	0	0	0	1	0	0	0	0
1	0	0	1	0	1	0	0	0	0	1	1	0	0	0	1	0	0	0	1
1	0	0	1	0	1	1	0	0	0	1	1	0	0	0	0	0	0	0	0
1	1	0	1	0	1	1	0	0	0	1	1	0	0	0	0	0	0	0	0
1	1	0	1	0	1	1	0	1	0	1	1	0	0	0	0	0	0	0	0
1	1	0	1	0	1	1	0	1	0	1	1	0	0	0	1	0	0	0	0
1	1	0	1	0	1	0	0	0	0	1	1	1	0	0	1	0	0	0	1
1	1	1	1	0	1	0	0	1	0	1	0	0	0	0	1	0	0	0	1
1	1	0	1	0	1	1	0	0	0	1	1	1	0	0	1	0	0	0	1
1	1	0	1	0	1	1	0	0	0	1	1	1	0	0	1	0	0	0	1
1	1	1	1	0	1	1	0	0	0	0	1	0	0	0	1	0	0	0	1
1	1	1	1	0	1	1	0	0	0	1	1	0	0	0	0	0	0	0	1
0	1	0	1	0	1	1	0	0	0	1	1	0	0	0	0	0	0	0	1
0	1	0	1	0	1	0	0	0	0	1	1	0	0	0	0	0	0	0	0
0	1	0	1	0	0	0	0	1	0	1	1	0	0	0	0	0	0	0	1
0	1	0	1	0	1	0	0	1	0	1	1	0	0	0	0	0	0	0	0
1	1	0	1	0	1	0	0	1	0	1	1	0	0	0	1	0	0	0	1
1	1	0	1	0	1	0	0	1	0	1	1	0	0	0	1	0	0	0	1
1	1	0	1	0	1	0	0	0	0	1	1	0	0	0	1	0	0	0	1
1	1	0	1	0	1	0	0	0	0	1	1	0	0	0	1	0	0	0	1
1	1	0	1	0	1	0	0	0	0	1	1	0	0	0	1	0	0	0	1
1	1	0	1	0	1	0	0	0	0	1	1	0	0	0	1	0	0	0	1
1	1	0	1	0	1	0	0	1	0	1	1	0	0	0	0	0	0	0	1
1	1	0	1	0	1	0	0	0	0	1	1	0	0	0	0	0	0	0	1
0	1	0	1	0	1	0	0	0	0	1	1	0	0	0	0	0	0	0	1
1	1	0	1	0	1	1	0	0	0	1	1	0	0	0	1	0	0	0	1
1	1	0	1	0	1	1	0	1	0	1	1	0	0	0	1	0	0	0	1
1	1	0	1	0	1	0	0	1	0	0	1	0	0	0	1	0	0	0	1
1	1	0	1	0	1	0	0	0	0	0	1	0	0	0	1	0	0	0	1
1	1	1	1	0	1	0	0	0	0	1	1	0	0	0	1	0	0	0	1
1	1	1	1	0	1	1	0	1	0	1	1	0	0	0	1	0	0	0	1
1	1	0	1	0	1	1	0	0	0	1	1	0	0	0	1	0	0	0	1
0	1	0	1	0	1	1	0	1	1	1	1	0	0	0	1	0	0	0	1
0	1	0	0	0	1	1	0	0	1	1	1	0	0	0	1	0	0	0	1
1	1	0	1	0	1	0	0	0	0	1	1	0	0	0	0	0	0	0	1
1	1	0	1	0	1	0	0	0	0	1	1	0	0	0	1	0	0	0	1
1	1	0	1	0	1	0	0	0	0	1	1	0	0	0	1	0	0	0	1
1	1	0	1	0	1	0	0	0	0	1	1	0	0	0	1	0	0	0	1
1	1	0	1	0	1	0	0	0	0	1	1	0	0	0	1	0	0	0	1
1	1	0	1	0	1	0	0	0	0	1	1	0	0	0	1	0	0	0	1
1	1	0	1	1	1	0	0	0	0	0	1	0	0	0	1	0	0	0	1
1	1	0	1	1	1	0	0	0	0	0	1	0	0	0	1	0	0	0	1
1	1	0	1	1	1	0	0	0	0	0	1	0	0	0	1	0	0	0	1
1	1	0	1	1	1	0	0	0	0	0	1	0	0	0	1	0	0	0	1
1	1	0	1	1	1	0	0	0	0	0	1	0	0	0	1	0	0	0	1
1	1	1	1	1	1	0	0	0	0	0	1	0	0	0	1	0	0	0	1
1	1	0	1	1	1	0	0	0	0	0	1	0	0	0	1	0	0	0	1
1	1	0	1	1	1	0	0	0	0	0	1	0	0	0	1	0	0	0	1
1	1	0	1	1	1	0	0	0	0	0	1	0	0	0	1	0	0	0	1
1	1	0	1	1	1	0	0	0	0	0	1	0	0	0	1	0	0	0	1
1	1	0	1	1	1	0	0	0	0	0	1	0	0	0	1	0	0	0	1
1	1	0	1	1	1	0	0	0	0	0	1	0	0	0	1	0	0	0	1
1	1	0	1	1	1	0	0	0	0	0	1	0	0	0	1	0	0	0	1
1	1	0	1	1	1	0	0	0	0	0	1	0	0	0	1	0	0	0	1
1	1	0	1	1	1	0	0	0	0	0	1	0	0	0	1	0	0	0	1
1	1	0	1	1	1	0	0	0	0	1	1	0	0	0	1	0	0	0	1
1	1	0	1	1	1	0	0	0	0	1	1	0	0	0	1	0	0	0	1
1	1	0	1	1	1	1	0	0	0	1	1	0	0	0	0	0	0	0	1
1	1	0	1	1	1	1	0	0	0	1	1	0	0	0	0	0	0	0	0
1	0	1	1	1	1	1	0	0	0	1	1	0	0	0	0	0	0	0	1
1	0	1	0	1	1	1	0	0	0	1	1	0	0	0	0	0	0	0	1
1	1	1	1	1	1	1	0	0	0	1	1	0	0	0	1	0	0	0	1
1	1	0	1	1	1	1	0	0	0	1	1	0	0	0	1	0	0	0	1
1	1	1	1	1	1	1	0	0	0	0	1	0	0	0	1	0	0	0	1
1	1	0	1	1	1	1	0	0	0	0	1	0	0	0	1	0	0	0	0
1	1	0	1	1	1	0	0	0	0	1	1	0	0	0	1	0	0	0	1
1	1	0	1	1	0	0	0	0	0	1	1	0	0	0	1	0	0	0	1
1	1	0	1	1	1	0	0	0	0	1	1	0	0	0	1	0	0	0	1
1	1	0	1	1	1	0	0	0	0	0	1	0	0	0	1	0	0	0	1
1	1	0	1	1	1	0	0	0	0	0	1	0	0	0	1	0	0	0	1
1	1	0	1	1	1	0	0	0	0	0	1	0	0	0	1	0	0	0	1
1	1	0	1	1	1	1	0	0	0	0	1	0	0	0	1	0	0	0	1
1	1	0	1	1	1	1	0	0	0	1	1	0	0	0	1	0	0	0	1
1	1	0	1	1	1	1	0	0	0	0	1	0	0	0	1	0	0	0	1
1	1	0	1	1	1	1	0	0	0	0	1	0	0	0	1	0	0	0	1
1	1	0	1	1	1	0	0	0	0	0	1	0	0	0	1	0	0	0	1
1	1	0	1	1	1	0	0	0	0	0	1	0	0	0	1	0	0	0	1
1	1	0	1	1	1	0	0	0	0	0	1	0	0	0	1	0	0	0	1
1	1	0	1	1	1	0	0	0	0	0	1	0	0	0	1	0	0	0	1
1	1	0	1	1	0	0	0	0	0	0	1	0	0	0	1	0	0	0	1
1	1	0	1	1	0	0	0	0	0	0	1	0	0	0	1	0	0	0	0
1	1	0	1	1	1	1	0	0	0	0	1	0	0	0	1	0	0	0	1
1	1	0	1	1	1	1	0	0	0	0	1	0	0	0	1	0	0	0	1
1	1	0	1	1	1	1	0	0	0	0	1	0	0	0	1	0	0	0	1
1	1	0	1	1	1	1	0	0	0	0	1	0	0	0	1	0	0	0	1
1	1	0	1	1	1	1	0	0	0	0	1	0	0	0	1	0	0	0	1
1	1	0	1	1	0	1	0	0	0	0	1	0	0	0	1	0	0	0	1
1	1	0	1	1	1	1	0	0	0	0	1	0	0	0	1	0	0	0	1
1	1	0	1	1	1	1	0	0	0	0	1	0	0	0	0	0	0	0	1
1	1	0	1	1	1	1	0	0	0	0	1	0	0	0	1	0	0	0	0
1	1	0	1	1	1	1	0	0	0	0	1	0	0	0	1	0	0	0	0
1	1	0	1	1	1	1	0	0	0	0	0	0	1	0	1	0	0	0	0
1	1	0	1	1	1	1	0	0	0	0	1	0	1	0	1	0	0	0	0
1	1	0	1	1	1	1	0	0	0	0	1	0	1	0	1	0	0	0	0
1	1	0	1	1	0	1	0	0	0	0	1	0	0	0	1	0	0	0	0
1	1	0	1	1	1	1	0	1	0	0	1	0	0	0	1	0	0	0	0
1	1	0	1	1	1	1	0	1	0	0	1	0	0	0	1	0	0	0	1
1	1	0	1	1	1	1	0	1	0	0	1	0	0	0	1	0	0	0	0
1	1	0	1	1	1	1	0	1	0	0	1	0	0	0	1	0	0	0	0
1	1	0	1	1	1	1	0	1	0	0	1	0	0	0	1	0	1	0	0
1	1	0	1	1	1	1	0	0	0	0	1	0	0	0	1	0	1	0	0
1	1	0	1	1	0	1	0	0	0	0	1	0	1	0	0	0	1	0	0
1	0	0	0	1	1	1	0	0	0	0	0	0	1	0	1	0	1	0	0
1	1	0	0	1	1	1	0	0	0	0	1	0	0	0	1	0	1	0	0
1	1	0	0	1	1	1	0	1	0	0	1	0	0	0	1	0	1	0	0
1	1	0	0	1	1	1	0	1	0	0	1	0	0	0	1	0	1	0	0
1	1	0	0	1	1	1	0	1	0	0	1	0	0	0	1	0	1	0	0
1	1	0	0	1	1	1	0	1	0	0	1	0	0	0	1	0	1	0	0
1	1	0	0	1	0	1	0	1	0	0	1	0	1	0	1	0	1	0	0
1	1	0	0	1	0	1	0	1	0	1	1	0	1	0	0	0	1	0	0
1	1	0	0	1	1	1	0	1	0	1	1	0	1	0	0	0	1	0	0
1	1	0	0	1	1	1	0	1	0	0	1	0	1	0	0	0	1	0	0
1	1	0	0	0	1	1	0	1	0	0	1	0	1	0	0	0	1	0	0
1	1	0	0	0	1	1	0	1	0	0	1	0	1	0	0	0	1	0	0
1	1	0	0	0	1	1	0	1	0	0	1	0	1	0	1	0	1	0	0
0	1	0	1	0	1	1	0	1	0	1	1	0	1	0	1	0	1	0	0
1	1	0	1	0	1	1	0	1	0	1	1	0	1	0	1	0	1	0	0
1	1	0	1	1	1	1	0	1	0	1	1	0	1	0	1	0	1	0	0
1	1	0	1	1	1	1	0	1	0	1	1	0	1	0	1	0	1	0	0
1	1	0	1	1	1	1	0	1	0	1	1	0	1	0	1	0	1	0	0
1	1	0	1	1	1	1	0	1	0	1	1	0	1	0	1	0	1	0	0
1	1	0	1	1	1	0	0	1	0	1	1	0	1	0	1	0	1	0	0
1	1	0	1	1	1	0	0	1	0	0	1	0	1	0	0	0	1	0	0
0	0	0	1	1	1	0	0	1	1	0	1	0	1	0	0	0	0	0	0
0	1	1	1	1	1	0	0	1	1	0	1	0	1	0	0	0	0	0	0
0	1	0	1	1	1	0	0	1	1	1	1	0	1	0	0	0	0	0	0
0	1	0	1	1	1	0	0	1	1	1	1	0	1	0	0	0	1	0	0
0	1	0	1	1	1	0	0	1	1	1	1	0	1	0	1	0	1	0	0
0	1	0	1	1	0	1	0	1	1	1	1	0	1	0	1	0	1	0	0
1	1	0	1	1	1	0	0	1	1	1	1	0	1	0	0	0	1	0	0
1	1	0	1	1	0	1	0	1	1	1	1	0	1	0	1	0	1	0	0
1	1	0	1	1	0	0	0	1	1	1	1	0	0	0	1	0	1	0	0
1	1	0	1	1	0	0	0	1	1	1	1	0	1	0	1	0	1	0	0
1	1	0	1	1	0	1	0	1	1	1	1	0	1	0	1	0	1	0	0
1	1	0	1	1	1	1	0	1	1	1	1	0	1	0	1	0	1	0	0
1	1	0	1	1	1	0	1	1	1	1	1	0	1	0	1	0	1	0	0
1	1	1	1	1	1	0	1	1	1	1	0	0	1	0	0	0	1	0	0
0	1	0	1	1	1	0	1	1	1	1	1	0	1	0	0	0	1	0	0
0	1	0	1	1	1	0	1	1	1	1	1	0	1	0	0	0	1	0	0
1	1	0	1	1	1	0	1	1	1	1	1	0	1	0	1	0	1	0	0
1	1	1	1	1	1	1	1	1	1	1	1	0	1	0	1	0	1	0	0
1	1	0	1	1	0	0	1	1	1	1	1	0	1	0	1	0	0	0	0
0	1	1	1	1	0	0	1	0	1	1	1	0	1	0	1	0	1	0	0
1	1	0	1	1	1	1	1	0	1	1	1	0	1	0	1	0	1	0	0
1	1	1	1	1	1	0	1	0	1	1	1	0	1	0	1	0	1	0	0
1	1	1	1	1	1	0	1	0	1	1	1	0	1	0	1	0	1	0	0
1	1	0	1	1	1	1	1	1	1	1	1	0	1	0	1	0	1	0	0
1	1	0	1	1	1	1	1	1	1	1	1	0	1	0	1	0	1	0	0
1	1	0	1	1	1	0	1	0	1	1	1	0	1	0	1	0	1	0	0
1	1	0	1	1	1	1	1	1	1	1	1	0	1	0	0	0	1	0	0
1	1	0	1	1	0	1	1	0	1	1	1	0	1	0	1	0	1	0	0
1	1	0	1	1	0	1	1	1	1	1	1	0	1	0	1	0	1	0	0
1	1	0	1	1	1	1	1	1	1	1	1	0	1	0	1	0	1	0	0
1	1	0	1	1	1	1	1	1	1	1	1	0	1	0	1	0	1	0	0
1	1	1	1	1	1	1	1	1	1	1	1	0	1	0	1	0	1	0	0
1	1	0	1	1	1	1	1	1	1	1	1	0	1	0	1	0	1	0	0
1	1	0	1	1	1	1	1	1	0	1	1	0	1	0	1	0	1	0	0
0	0	0	1	1	1	1	1	1	1	1	0	0	1	0	0	0	1	0	0
1	1	0	1	1	0	1	1	1	1	1	0	0	0	0	1	0	1	0	0
1	0	0	1	1	0	1	1	1	1	1	1	0	0	0	1	0	1	0	0
0	1	0	1	1	1	1	1	0	1	1	1	0	1	0	1	0	1	0	0
0	1	0	1	1	1	1	1	0	1	1	1	0	1	0	1	0	1	0	0
0	1	0	1	1	1	1	1	0	1	1	1	0	1	0	1	0	1	0	0
0	1	0	1	1	0	1	1	0	1	1	1	0	1	0	1	0	1	0	0
0	1	0	1	1	0	1	1	0	1	1	1	0	1	1	1	0	1	0	0
0	1	0	1	1	1	0	1	0	0	1	1	0	1	1	1	0	1	0	0
0	1	0	1	1	1	1	0	0	0	1	0	0	1	1	1	0	1	0	0
0	1	0	1	1	1	1	0	0	0	1	1	0	1	1	1	0	1	0	0
1	1	0	1	1	1	0	1	0	0	1	0	0	0	0	1	0	1	0	0
1	1	0	1	1	0	1	1	0	0	1	0	0	1	0	1	0	1	0	0
1	1	0	1	1	0	1	1	0	0	0	0	0	1	0	0	0	1	0	0
1	1	0	1	1	0	0	1	0	0	1	0	0	1	0	0	0	0	0	0
1	0	0	1	1	0	1	1	0	0	1	0	0	1	0	0	0	1	0	0
1	1	1	1	1	1	0	1	0	0	0	0	0	0	0	1	0	1	0	0
1	1	0	1	1	1	1	1	1	0	0	1	0	1	0	1	0	1	0	0
1	1	0	1	1	0	1	1	0	0	1	1	0	1	1	1	0	1	0	0
1	1	0	1	1	1	1	1	0	0	1	0	0	1	1	1	0	1	0	0
1	0	0	1	1	1	1	1	0	0	1	0	0	1	0	1	0	1	0	0
0	1	0	1	1	1	1	1	0	0	1	0	0	1	0	1	0	1	0	0
1	1	1	1	1	0	1	1	0	0	1	1	0	1	0	1	0	1	0	0
1	1	0	1	1	0	1	1	0	0	1	1	0	1	0	1	0	1	0	0
0	0	0	1	0	0	0	1	1	0	0	0	0	1	1	1	0	1	0	0
1	1	0	1	1	0	1	1	0	0	1	0	0	1	1	1	0	1	0	0
1	1	0	1	1	1	1	1	0	0	1	1	0	0	1	1	0	1	0	0
0	1	0	1	1	0	1	1	0	0	1	0	0	1	1	1	0	1	0	0
1	1	0	1	1	0	0	1	0	0	1	0	0	0	1	0	0	1	0	0
1	0	0	1	1	1	1	1	0	0	1	0	0	0	1	0	0	1	0	0
1	1	0	1	1	0	1	1	0	0	1	1	0	0	1	1	0	1	0	0
1	1	0	1	1	0	1	0	0	1	1	0	0	0	1	1	0	1	0	0
0	1	0	1	1	0	1	0	0	1	1	0	0	0	1	1	0	1	0	0
0	1	0	1	1	0	1	0	0	1	1	0	0	0	1	1	0	1	0	0
0	1	0	1	1	1	1	0	0	0	1	0	0	0	1	0	0	1	0	0
1	1	0	1	1	0	1	0	0	1	1	0	0	1	1	1	0	1	0	0
1	0	0	1	1	0	1	0	0	1	1	0	0	1	1	0	0	1	0	0
1	0	0	1	1	0	1	0	0	0	1	0	0	1	1	1	0	1	0	0
0	0	0	1	1	0	1	0	0	0	0	0	0	1	1	0	0	1	0	0
1	1	0	0	1	0	1	0	0	0	0	0	0	1	1	0	0	1	0	0
0	0	0	1	1	0	1	0	0	0	0	0	0	1	1	0	0	1	0	0
0	1	0	0	1	0	0	0	0	0	0	0	0	0	1	0	0	1	0	0
0	1	0	0	1	0	0	0	0	0	0	0	0	1	1	0	0	1	0	0
1	1	0	1	1	0	0	0	0	0	0	1	0	1	1	0	0	1	0	0
0	1	0	1	1	0	0	1	0	0	0	1	0	1	1	0	0	1	0	0
0	1	0	1	1	0	1	1	0	0	0	1	0	1	1	0	0	1	0	0
0	1	0	1	1	1	1	1	0	0	1	1	0	1	1	0	0	1	0	0
1	1	0	1	1	1	1	1	0	0	0	0	0	1	1	0	0	1	0	0
0	1	1	1	1	0	1	0	1	0	0	0	0	1	1	0	0	1	0	0
0	0	1	0	1	0	1	0	0	0	1	0	0	1	1	0	0	1	0	0
0	1	0	0	0	0	0	0	0	0	1	0	0	1	1	0	0	1	0	0
0	1	0	0	1	1	0	0	0	1	1	0	0	1	1	0	0	1	0	0
0	1	0	1	1	1	1	1	0	0	1	0	0	1	1	0	0	1	0	0
0	1	0	1	1	0	1	1	0	0	0	0	0	0	1	0	0	1	0	0
0	0	0	1	1	0	1	0	0	0	0	0	0	1	1	0	0	1	0	0
0	0	0	1	1	0	1	1	0	0	0	0	0	0	1	0	0	1	0	0
0	1	0	0	1	0	1	0	0	0	0	0	0	0	1	0	0	1	0	1
0	0	0	1	1	0	1	0	0	0	1	0	0	1	1	0	0	1	0	0
0	1	0	1	1	0	1	0	0	0	0	0	0	1	1	0	0	1	0	1
0	0	0	0	1	0	1	0	0	0	0	0	0	1	1	0	0	1	0	1
0	1	0	0	0	0	1	0	0	0	0	0	0	1	1	0	0	1	0	1
0	1	0	0	0	0	1	0	0	0	0	0	0	1	1	0	0	1	0	1
0	1	0	0	0	0	1	0	0	0	0	0	0	1	1	0	0	1	0	1
0	0	0	0	0	0	1	0	0	0	0	0	0	1	1	0	0	1	0	1
0	0	0	0	0	0	1	0	0	0	0	0	0	0	1	0	0	1	0	1
0	0	0	0	0	0	1	1	0	0	0	0	0	0	1	0	0	1	0	1
0	0	0	0	0	0	1	0	0	0	0	0	0	0	1	0	0	1	0	1
0	0	0	1	0	0	1	0	0	0	0	0	0	1	1	0	0	1	0	1
0	0	0	0	0	0	1	0	0	0	0	0	0	0	1	0	0	1	0	1
0	0	0	0	0	0	1	0	0	0	0	0	0	0	1	0	0	1	0	0
0	1	0	0	0	0	0	0	0	0	0	0	0	1	1	0	0	1	0	0
0	0	0	0	1	0	1	0	0	0	0	0	0	0	1	0	0	1	0	1
0	1	0	1	0	0	1	0	0	0	0	0	0	1	1	0	0	1	0	1
0	1	0	0	1	0	1	1	0	0	0	0	0	1	1	0	0	1	0	1
0	0	0	0	0	0	1	0	0	0	0	0	0	0	1	0	0	1	0	0
0	0	1	0	0	0	1	0	0	0	0	0	0	0	1	0	0	1	0	0
1	0	1	0	1	0	1	0	0	0	0	0	0	0	1	0	0	0	0	0
0	0	0	1	0	1	1	0	0	0	0	0	0	0	1	0	0	1	0	0
0	0	0	1	1	0	1	0	0	1	0	1	0	0	1	0	0	1	0	1
0	0	0	1	0	0	1	1	0	0	0	0	0	0	1	0	0	1	0	0
1	0	1	1	1	0	1	1	0	0	1	0	0	0	1	0	0	1	0	0
0	0	0	0	0	0	1	0	0	0	1	0	0	0	1	0	0	1	0	0
0	0	0	1	0	0	1	0	0	0	0	0	0	0	1	0	0	1	0	0
0	0	0	1	0	0	1	0	0	0	0	0	0	1	1	0	0	1	0	0
0	0	0	1	0	0	1	0	0	0	0	0	0	0	1	0	0	1	0	0
0	0	0	0	0	0	0	0	0	0	0	0	0	0	1	0	0	1	0	1
0	0	0	0	0	0	1	0	0	0	0	0	0	0	1	0	0	1	0	1
0	0	0	0	0	0	1	0	0	0	0	0	0	0	1	0	0	1	0	1
0	0	0	0	0	0	1	0	0	0	0	0	0	1	1	0	0	1	0	0
0	0	0	0	1	0	1	0	0	0	0	0	0	1	1	0	0	1	0	0
0	0	0	0	0	0	0	0	1	0	0	0	0	1	1	0	0	1	0	0
0	0	0	0	0	0	1	0	0	0	1	0	0	0	1	0	0	1	0	0
1	0	0	0	0	0	1	0	0	0	0	0	0	1	1	0	0	1	0	0
0	0	1	1	0	0	1	0	0	0	0	0	0	1	1	0	0	1	0	0
0	0	0	1	0	0	0	0	0	0	0	0	0	1	1	0	0	1	0	0
0	0	0	0	0	0	0	0	0	0	0	0	0	1	1	0	0	0	0	0
0	0	0	1	0	0	0	0	0	0	0	0	0	0	1	0	0	0	0	0
0	0	0	1	0	0	0	0	0	0	0	0	0	0	0	0	0	1	0	1
0	0	0	1	0	0	0	0	0	0	1	0	0	0	1	0	0	1	0	0
0	0	0	1	0	0	0	1	0	0	0	0	0	0	1	0	0	1	0	0
0	0	0	1	0	0	0	0	0	0	0	0	0	0	1	0	0	1	0	0
0	0	0	1	0	0	0	0	0	0	0	1	0	0	1	1	0	1	0	0
0	0	0	0	0	0	0	1	0	0	0	0	0	0	1	0	0	0	0	0
0	1	0	0	0	0	1	0	0	0	0	0	0	0	0	0	0	1	0	0
0	0	0	1	0	0	1	0	0	0	0	0	0	0	0	0	0	1	0	0
0	0	0	0	0	0	1	0	0	0	0	0	0	0	0	0	0	1	0	1
0	0	0	1	0	0	1	0	0	0	0	0	0	0	1	0	0	1	0	0
0	0	0	1	0	0	1	0	0	0	0	0	0	1	1	0	0	0	0	0
0	0	0	1	0	0	1	0	0	0	1	0	0	1	1	0	0	1	0	0
1	0	0	1	0	0	1	0	0	0	0	0	0	1	1	0	0	1	0	1
0	1	0	0	0	0	0	0	0	0	0	0	0	1	1	0	0	1	0	0
1	0	0	0	0	1	0	1	0	0	1	1	0	0	1	0	0	0	0	0
1	0	1	1	0	1	0	0	0	0	1	0	0	0	1	1	0	1	0	1
1	1	1	1	0	0	0	0	1	0	1	1	0	0	1	0	0	1	0	0
1	0	1	1	0	0	1	0	1	0	1	1	0	0	1	0	0	1	0	0
0	0	0	0	0	0	1	0	0	0	0	0	0	0	1	0	0	1	0	1
0	0	1	0	0	0	1	0	0	0	0	0	0	0	1	0	0	1	0	0
0	0	0	0	0	0	1	0	1	0	0	0	0	0	1	0	0	1	0	0
0	0	0	0	0	0	1	0	0	1	0	0	0	0	1	0	0	1	0	0
0	0	0	0	0	0	0	0	0	1	0	0	0	0	0	0	0	1	0	0
0	0	0	0	0	0	0	0	0	0	0	1	0	0	0	1	0	1	0	0
0	0	0	0	0	1	0	0	0	1	0	1	0	0	0	0	0	1	0	0
0	1	0	0	0	1	1	0	0	1	0	1	0	0	0	0	0	1	0	0
0	0	0	0	0	0	1	0	0	0	0	0	0	0	0	0	0	1	0	0
0	0	0	0	0	0	0	0	0	0	0	0	0	0	0	0	0	0	0	0
1	0	1	0	0	0	1	0	1	0	0	0	0	1	0	0	0	1	0	0
1	0	1	0	0	0	1	0	0	0	0	0	0	0	0	0	0	1	0	0
1	1	1	0	0	1	1	0	0	0	0	0	0	0	0	0	1	1	0	0
1	0	1	0	0	0	1	0	0	0	0	0	0	0	0	0	0	1	0	0
0	0	0	0	0	0	1	0	0	0	0	0	0	0	0	0	0	0	0	0
0	0	0	0	0	0	0	0	0	0	0	0	0	0	0	0	0	0	0	0
1	0	1	0	0	1	0	0	0	0	0	1	0	0	0	1	0	0	0	0
1	0	0	0	0	1	0	0	0	0	0	0	0	0	0	1	0	0	0	0
1	0	0	0	0	1	0	0	0	0	0	1	0	0	0	1	0	0	0	0
1	0	1	0	0	1	1	0	1	0	1	1	0	0	0	1	0	0	0	0
0	0	1	0	0	1	1	0	1	0	1	1	0	0	0	1	0	0	0	0
0	0	1	0	0	1	1	0	1	0	1	1	0	0	1	1	0	0	0	0
0	1	1	0	0	0	1	0	1	0	1	1	0	0	1	1	0	0	0	0
0	0	1	0	0	1	1	0	1	0	1	1	0	0	1	1	0	0	0	0
0	0	0	0	0	0	1	0	0	0	0	1	0	0	0	0	0	0	0	0
0	0	0	0	0	0	1	1	0	0	0	1	0	0	0	0	0	0	0	0
1	0	0	0	0	1	1	1	0	0	0	1	0	0	0	0	0	0	0	0
1	0	1	0	0	1	0	1	0	0	0	1	0	1	0	0	0	0	0	0
1	0	1	0	0	1	1	1	0	0	1	1	0	1	0	1	0	0	0	0
1	0	1	0	0	1	1	1	0	0	0	0	0	0	0	0	0	0	0	0
1	0	1	0	0	1	1	0	0	0	1	0	0	0	0	0	0	0	0	0
1	0	1	0	0	1	1	0	0	0	1	1	0	0	0	0	0	0	0	0
1	0	1	0	0	0	1	0	0	0	1	1	0	0	0	0	0	0	0	0
1	0	1	0	0	1	1	1	0	0	1	0	0	0	0	0	0	0	0	0
1	1	1	0	0	1	1	1	0	0	1	1	0	0	0	1	0	0	0	0
1	1	0	0	0	1	0	1	0	1	1	1	0	0	0	1	0	0	0	0
1	1	0	0	0	1	0	0	0	0	1	1	0	0	0	1	0	0	0	0
1	0	0	0	0	1	0	1	0	0	1	1	0	0	0	1	0	0	0	0
1	0	0	0	0	1	0	1	0	0	1	1	0	0	0	1	0	0	0	0
1	0	0	0	0	1	0	1	0	0	1	1	0	0	0	1	0	0	0	0
1	0	0	0	0	1	0	0	0	0	0	1	0	0	0	1	0	0	0	0
1	0	1	0	0	1	0	0	0	0	0	1	0	0	0	0	0	0	0	0
0	0	1	0	0	1	0	0	0	0	0	1	0	0	0	1	0	0	0	0
1	0	0	0	0	1	0	0	0	0	0	1	0	0	0	0	0	0	0	0
1	0	1	0	0	1	0	0	0	0	0	1	0	0	0	0	0	0	0	0
1	0	0	0	0	1	1	0	0	0	0	1	0	0	0	0	0	0	0	0
1	0	0	0	0	1	0	0	0	0	0	1	0	0	0	1	0	0	0	0
1	0	0	0	0	1	0	0	0	0	1	1	0	0	0	0	0	0	0	0
1	0	0	0	0	1	0	0	0	0	1	1	0	0	0	1	0	0	0	0
1	0	0	0	0	1	0	0	0	0	0	1	0	0	0	1	0	0	0	0
1	0	0	0	0	1	0	0	0	0	0	1	0	0	0	1	0	0	0	0
1	0	0	0	0	1	0	0	0	0	0	1	0	0	0	1	0	0	0	0
1	0	1	0	0	1	0	0	0	0	1	1	0	0	0	1	0	0	0	0
1	0	0	0	0	1	0	0	0	0	1	1	0	0	0	1	0	0	0	0
1	0	0	0	0	1	0	0	0	0	1	1	0	0	0	1	0	0	0	0
1	0	0	0	0	1	0	0	0	0	1	1	0	0	0	1	0	0	0	0
1	0	0	0	0	1	0	0	0	0	1	1	0	0	0	1	0	0	0	0
1	0	0	0	0	1	0	0	0	0	1	1	0	0	0	1	0	0	0	0
1	0	0	0	0	1	0	0	0	0	1	1	0	0	0	1	0	0	0	0
1	0	0	0	0	1	0	0	0	0	1	1	0	0	0	1	0	0	0	0
1	0	0	0	0	1	0	0	0	0	1	1	0	0	0	1	0	0	0	0
1	0	0	0	0	0	1	0	0	0	0	1	0	0	0	1	0	0	0	0
1	0	0	0	0	1	0	0	0	0	0	1	0	0	0	0	0	0	0	0
1	0	0	0	0	1	0	0	0	0	0	1	0	0	0	1	0	0	0	0
1	0	0	0	0	1	0	0	0	0	0	1	0	0	0	1	0	0	0	0
1	0	0	0	0	1	0	0	0	0	1	1	0	0	0	1	0	0	0	0
1	0	0	0	0	1	0	0	0	0	1	1	0	0	0	1	0	0	0	0
1	0	0	0	0	1	0	0	0	0	1	1	0	0	0	1	0	0	0	0
1	0	0	0	0	1	0	0	0	0	1	1	0	0	0	0	0	0	0	0
1	0	0	0	0	1	0	0	0	0	1	1	0	0	0	1	0	0	0	0
1	0	0	0	0	1	0	0	1	0	1	1	0	0	0	1	0	0	0	0
1	0	0	0	0	1	0	0	1	0	1	1	0	0	0	1	0	0	0	0
1	0	0	0	0	1	0	0	0	0	0	1	0	0	0	1	0	0	0	0
1	0	0	0	0	1	0	0	0	0	0	1	0	0	0	1	0	0	0	0
1	0	0	0	0	1	0	0	0	0	0	1	0	0	0	1	0	0	0	0
1	0	0	0	0	1	0	0	0	0	0	1	0	0	0	1	0	0	0	0
1	0	0	0	0	1	1	0	0	0	0	1	0	0	0	1	0	0	0	0
1	0	0	0	0	1	0	0	0	0	0	1	0	0	0	1	0	0	0	0
1	0	0	0	0	1	0	0	0	0	0	1	0	0	0	1	0	0	0	0
1	0	0	0	0	1	1	0	0	0	0	1	0	0	0	0	0	0	0	0
1	0	0	0	0	1	0	0	0	0	0	1	0	0	0	0	0	0	0	0
1	0	0	1	0	1	0	0	0	0	0	1	0	0	0	1	0	0	0	0
1	0	0	1	0	1	0	0	0	0	0	1	0	0	0	1	0	0	0	0
1	0	0	1	0	1	0	0	0	0	0	0	0	0	0	1	0	0	0	0
1	0	0	1	0	1	0	0	0	0	0	1	0	0	0	0	0	0	0	0
1	0	0	1	0	1	0	0	0	0	0	1	0	0	0	1	0	0	0	0
1	0	0	1	0	1	0	0	0	0	0	1	0	0	0	1	0	0	0	0
1	0	0	1	0	1	0	0	0	0	0	1	0	0	0	1	0	0	0	0
1	0	0	1	0	0	0	0	0	0	0	1	0	0	0	1	0	0	0	0
1	0	0	1	0	0	0	0	0	0	0	1	0	0	0	1	0	0	0	0
1	0	0	1	0	0	0	0	0	0	0	1	0	0	0	0	0	0	0	0
1	0	0	1	0	0	1	0	0	0	1	1	0	0	0	0	0	0	0	0
1	0	0	1	0	1	0	0	0	0	1	1	0	0	0	1	0	0	0	0
1	0	0	1	0	1	0	0	0	0	0	1	0	0	0	1	0	0	0	0
1	0	0	1	0	1	0	0	0	0	0	1	0	0	0	1	0	0	0	0
1	0	0	1	0	1	0	0	0	0	0	1	0	0	0	1	0	0	0	0
1	0	0	1	0	1	0	0	0	0	0	1	0	0	0	1	0	0	0	0
1	0	0	1	0	1	0	0	0	0	0	1	0	0	0	1	0	0	0	0
1	0	0	1	0	1	0	0	0	0	0	1	0	0	0	0	0	0	0	0
1	0	0	1	0	0	0	0	0	0	0	1	0	0	0	0	0	0	0	0
1	0	0	1	0	0	0	0	0	0	0	1	0	0	0	1	0	0	0	0
1	0	0	0	0	1	0	0	0	0	0	1	0	0	0	1	0	0	0	0
1	0	0	0	0	1	0	0	0	0	0	1	0	1	0	1	0	0	0	0
1	0	0	0	0	1	1	0	0	0	0	1	0	1	0	0	0	0	0	0
1	0	0	0	0	1	0	0	0	0	0	1	0	0	0	0	0	0	0	0
